# Supplementary material for: Cell type transcriptional identities are maintained in cultured ex vivo human brain tissue
Source: bioRxiv. 2024 Dec 20:2024.12.19.629223. Preprint. [Version 1] doi: 10.1101/2024.12.19.629223 (PMC11702615; doi:10.1101/2024.12.19.629223)
Supplement: Supplement 1 [file media-1.xlsx]

## Sheet: Sheet1
Genes that are up- or down-regulated in multiple patient samples				A=1-29-24 TCH	B=5-6-24 TCH	C=6-20-24 STL	D=2-19-24 STL	E=5-15-24 STL	F=5-13-24 STl
Astrocytes upregulated				Astrocytes downregulated					Endothelial cells upregulated				Endothelial cells downregulated				Excitatory neurons upregulated				Excitatory neurons downregulated				Fibroblasts upregulated				Fibroblasts downregulated				Inhibitory neurons upregulated				Inhibitory neurons downregulated				Microglia upregulated				Microglia downregulated				Myeloid upregulated
FeatureName	Count			FeatureName	Count	Folders			FeatureName	Count			FeatureName	Count			FeatureName	Count			FeatureName	Count			FeatureName	Count			FeatureName	Count			FeatureName	Count			FeatureName	Count			FeatureName	Count			FeatureName	Count			FeatureName
CHI3L1	4	A;B;D;E		MT-ATP6	4	A;D;E			ACKR3	6	A;B;C;D;E;F		ABCG2	4	A;B;C;F		AC008056.1	3	A;B;C		ANKRD44	3	A;B;C		ADAM12	5	A;B;C;D;F		ADGRD1	5	A;B;C;D;F		AC068051.1	2	A;B		SMOC1	2	A;B		CTSL	4	A;B;C;F		CSGALNACT1	4	A;B;C;F		ABCA1
FTL	4	A;B;E		MT-CO2	4	A;D;E			PGF	6	A;B;C;D;E;F		ATP10A	4	A;B;C;F		AC093879.1	3	A;B;C		ARHGAP6	3	A;B;C		ADAMTS6	4	A;B;D;F		AFF3	5	A;B;C;D;F		AC093879.1	2	A;B						MACC1	4	A;B;C;F		DSCAM	4	A;B;C;F		ABCC3
ABCA1	3	A;B;D		MT-CYB	4	A;D;E			ADAM19	5	A;B;C;E;F		A2M	3	A;B;C		AL033504.1	3	A;B;C		BCAS1	3	A;B;C		ARMC9	4	A;B;D;F		DMD	5	A;B;C;D;F		AP001825.1	2	A;B						TGFBI	4	A;B;C;F		DUSP1	4	A;B;C;F		ABCC5
ABCC1	3	A;B;D		CADM2	3	A;D			GAS2L3	5	A;B;C;E;F		ABCB1	3	A;B;C		BRINP3	3	A;B;C		C10orf90	3	A;B;C		BASP1	4	A;B;D;F		FKBP5	5	A;B;C;D;F		C12orf40	2	A;B						ABCA1	3	B;C;F		ELMO1	4	A;B;C;F		AC009093.2
AC010127.1	3	A;B;D		CPE	3	A;D			KIT	5	A;B;C;D;E		AC019197.1	3	A;B;C		CASC15	3	A;B;C		CDH4	3	A;B;C		COL13A1	4	A;B;D;F		FOS	5	A;B;C;D;F		FTL	2	A;B						ABCG1	3	B;C;F		FKBP5	4	A;B;C;F		AC009690.1
AC092567.1	3	A;B;D		CST3	3	A;D			LAMA4	5	A;B;C;E;F		ADAMTS9-AS2	3	A;B;C		CDH6	3	A;B;C		COL4A2	3	A;B;C		COL3A1	4	A;B;D;F		LINC01088	5	A;B;C;D;F		P3H2	2	A;B						AC025580.2	3	B;C;F		FOS	4	A;B;C;F		AC025569.1
ADAM12	3	A;B;D		FAM189A2	3	A;B;D			ADAMTS5	4	A;B;C;F		ADGRG6	3	A;B;C		COL6A1	3	A;B;C		DOCK10	3	A;B;C		COL5A1	4	A;B;D;F		PLCB4	5	A;B;C;D;F		STAT1	2	A;B						AMPD3	3	B;C;F		MAPK10	4	A;B;C;F		AC027644.4
ADPGK	3	A;B;D		GPM6A	3	A;E			AFAP1L1	4	A;B;C;F		ADIPOR2	3	A;B;C		DPY19L1	3	A;B;C		DOCK5	3	A;B;C		COL6A3	4	A;B;D;F		RAPGEF5	5	A;B;C;D;F		SYTL2	2	A;B						ANXA2	3	B;C;F		MCL1	4	A;B;C;F		ACADVL
AEBP2	3	A;B;D		MT-CO1	3	A;D			AL357507.1	4	A;B;C;F		AFF3	3	A;B;C		EPB41L3	3	A;B;C		FMNL3	3	A;B;C		HIF1A	4	A;B;D;F		SLC16A12	5	A;B;C;D;F		TNC	2	A;B						ASPH	3	B;C;F		NHSL1	4	A;B;C;F		AGPAT4
APOL2	3	A;B;D		MT-CO3	3	A;D			CDC42EP3	4	A;B;C;F		AKAP12	3	A;B;C		MYLK	3	A;B;C		GRAMD1C	3	A;B;C		KSR1	4	A;B;D;F		SORBS1	5	A;B;C;D;F		VIM	2	A;B						ATP6V1H	3	B;C;F		SLC1A3	4	A;B;C;F		AHI1
ARHGAP24	3	A;B;D		MT-ND1	3	A;D			DOCK4	4	A;B;C;F		ANKS1A	3	A;B;C		MYO1B	3	A;B;C		GRID2	3	A;B;C		NAV1	4	A;B;D;F		SPARCL1	5	A;B;C;D;F										CD44	3	B;C;F		SMAP2	4	A;B;C;F		AMPD3
ASCC3	3	A;B;D		MT-ND2	3	A;D			DYSF	4	A;B;C;F		ANXA1	3	A;B;C		NREP	3	A;B;C		IL1RAPL1	3	A;B;C		NEAT1	4	A;B;D;F		TACC1	5	A;B;C;D;F										COL4A3BP	3	B;C;F		SRGAP2	4	A;B;C;F		ANK2
B2M	3	A;E		MT-ND3	3	A;E			EIF2B2	4	A;B;E;F		APOLD1	3	A;B;C		P3H2	3	A;B;C		KCNAB1	3	A;B;C		PAPPA	4	A;B;D;F		ZBTB16	5	A;B;C;D;F										CPQ	3	B;C;F		SRGAP2B	4	A;B;C;F		ANKUB1
BRINP2	3	A;B;D		MT-ND4	3	A;D			FILIP1	4	A;B;C;E		ARFGEF2	3	A;B;C		RSPO2	3	A;B;C		LEF1	3	A;B;C		PCBP3	4	A;B;D;F		AC008014.1	4	A;B;D;F										CSGALNACT2	3	B;C;F		SRGAP2C	4	A;B;C;F		ANXA2
BTBD11	3	A;B;D		MT-ND4L	3	A;D			MANCR	4	A;B;C;F		ATP9A	3	A;B;C		RXFP1	3	A;B;C		LINC01505	3	A;B;C		PLOD2	4	A;B;D;F		AC019197.1	4	A;C;D;F										DDHD1	3	B;C;F		ZDHHC14	4	A;B;C;F		ANXA4
C1RL	3	A;B;D		PCDH9	3	A;B;E			MAST4	4	A;B;C;F		BACH2	3	A;B;C		SAMD5	3	A;B;C		NHSL1	3	A;B;C		PTPRE	4	A;B;D;F		ADAMTS9-AS2	4	A;B;C;D										DMXL2	3	B;C;F		A2M	3	B;C;F		AQP9
C1S	3	A;B;D		PPP2R2B	3	A;D;E			MCAM	4	A;B;C;F		BBS9	3	A;B;C		SLC24A2	3	A;B;C		PREX1	3	A;B;C		RAI14	4	A;B;D;F		ARHGAP10	4	A;B;D;F										EEPD1	3	B;C;F		ABCC4	3	A;B;C		ARHGAP10
CACNB2	3	A;B;D		SLC1A2	3	A;D			MYO1B	4	A;B;C;F		CADPS2	3	A;B;C		SLC39A10	3	A;B;C		PRKCA	3	A;B;C		RDH10	4	A;B;D;F		ARHGAP26	4	A;B;C;D										FARP1	3	B;C;F		AC008691.1	3	A;B;C		ARHGEF11
CADPS	3	A;B;D		WDR49	3	A;B;D			PTPRE	4	A;B;C;F		CAVIN2	3	A;B;C		SNX10	3	A;B;C		RCOR1	3	A;B;C		ROR2	4	A;B;D;F		ATP10A	4	A;B;C;F										FKBP15	3	B;C;F		AKAP13	3	B;C;F		ARL4C
CD44	3	A;B;D		ABCC9	2	A;B			PXDN	4	A;B;C;F		CCNL1	3	A;B;C		STARD4-AS1	3	A;B;C		SGK1	3	A;B;C		RUNX1	4	A;B;D;F		ATP1A2	4	A;C;D;F										FMNL2	3	B;C;F		ANKRD44	3	B;C;F		ARMC9
CD63	3	A;B;E		ABI3BP	2	A;B			RAPGEF5	4	A;B;C;F		CDH11	3	A;B;C		VWC2	3	A;B;C		SLC1A2	3	A;B;C		SH3PXD2B	4	A;B;D;F		BCL2	4	A;B;C;D										FNDC3B	3	B;C;F		ANKS1A	3	B;C;F		ARPC5
CDK5RAP3	3	A;B;D		ABR	2	A;B			SH3PXD2B	4	A;B;C;E		CHSY1	3	A;B;C		AAK1	2	A;C		SLC24A3	3	A;B;C		SLC20A1	4	A;B;D;F		COBLL1	4	A;B;D;F										FNIP2	3	B;C;F		AOAH	3	B;C;F		ATP13A3
COL14A1	3	A;B;D		AC002429.2	2	A;D			SLC38A1	4	A;B;D;F		CNKSR3	3	A;B;C		ABCA1	2	A;B		SPP1	3	A;B;C		SLC25A37	4	A;B;D;F		CTDSPL	4	A;C;D;F										FPR3	3	B;C;F		ARHGAP24	3	B;C;F		ATP6V1A
COL8A1	3	A;B;D		AC006148.1	2	A;B			SLC4A7	4	A;B;C;E		CTGF	3	A;B;C		ABCC3	2	A;B		SPTLC2	3	A;B;C		SMOC1	4	A;B;D;F		CTGF	4	A;B;D;F										FTL	3	B;C;F		CCL3	3	A;B;C		ATP6V1H
DAB2	3	A;B;D		AC007402.1	2	A;D			SMOC1	4	A;B;E;F		DDX3X	3	A;B;C		ABHD5	2	A;B		SRGAP2B	3	A;B;C		VCAN	4	A;B;D;F		DAAM2	4	A;C;D;F										GK	3	B;C;F		CCL4	3	A;B;C		ATXN1
DDX5	3	A;B;D		AC007495.1	2	A;D			STC1	4	A;B;C;F		DLG2	3	A;B;C		ABLIM3	2	A;B		ST3GAL5	3	A;B;C		ABCA1	3	A;D;F		DACH1	4	A;C;D;F										GPD2	3	B;C;F		CD83	3	B;C;F		B4GALT5
DNAH14	3	A;B;D		AC016705.2	2	A;B			UNC5B	4	A;B;C;F		DNAJA1	3	A;B;C		AC002070.1	2	A;C		SYT17	3	A;B;C		ABCC4	3	A;B;D		EGR1	4	A;B;C;F										GPNMB	3	B;C;F		CEBPD	3	A;B;C		BANP
DNM1	3	A;B;D		AC025159.1	2	A;D			ANGPT2	3	A;B;C		DNM3	3	A;B;C		AC004784.1	2	A;C		ZSWIM6	3	A;B;C		ADAMTS12	3	A;B;D		FRY	4	A;C;D;F										GSAP	3	B;C;F		CELF2	3	B;C;F		BCL2L1
EEA1	3	A;B;D		AC053527.1	2	A;B			ARHGAP24	3	A;B;C		DUSP1	3	A;B;C		AC006978.2	2	A;B		A2M	2	A;C		AEBP1	3	B;D;F		GHR	4	A;B;D;F										HIF1A-AS2	3	B;C;F		CSF2RA	3	A;B;C		BMPR1A
EEF1A1	3	A;E		AC073941.1	2	A;D			ARHGEF28	3	A;B;F		EDN1	3	A;B;C		AC013652.1	2	A;C		AASS	2	A;C		ANGPTL4	3	A;B;D		GRM8	4	A;B;C;D										IGF2R	3	B;C;F		DAGLB	3	A;B;C		CCDC93
EFTUD2	3	A;B;D		AC079385.1	2	A;B			BMP2	3	A;B;C		EGFR	3	A;B;C		AC015923.1	2	A;B		ABCC4	2	A;C		ANKH	3	A;D;F		IER2	4	A;B;C;F										KCNMA1	3	B;C;F		DLG2	3	B;C;F		CD226
EHBP1	3	A;B;D		AC087564.1	2	A;B			CD200	3	A;B;C		EGR1	3	A;B;C		AC016687.2	2	A;C		AC004852.2	2	A;C		ASCC3	3	B;D;F		JUN	4	A;B;D;F										KYNU	3	B;C;F		EPS8	3	B;C;F		CD44
FAM102A	3	A;B;D		AC091826.2	2	A;D			CDYL	3	A;B;F		ELF1	3	A;B;C		AC025159.1	2	B;C		AC006148.1	2	A;B		ASPH	3	B;D;F		JUND	4	A;B;C;F										LITAF	3	B;C;F		FAM149A	3	A;B;C		CDCP1
FGF13	3	A;B;D		AC099792.1	2	A;D			CHD7	3	A;B;C		ELOVL7	3	A;B;C		AC068051.1	2	A;C		AC006504.5	2	A;B		BNC2	3	A;D;F		KALRN	4	A;B;D;F										MGLL	3	B;C;F		FGD4	3	A;B;C		CDH23
FKBP10	3	A;B;D		AC104574.2	2	A;B			COL4A1	3	A;C;F		EPAS1	3	A;B;C		AC093607.1	2	A;C		AC007563.2	2	A;B		CEMIP	3	A;B;D		KLF6	4	A;B;D;F										MSR1	3	B;C;F		FOSB	3	A;B;C		CDK14
FRMD6	3	A;B;D		AC104596.1	2	A;B			COL4A2	3	A;C;F		ESYT2	3	A;B;C		AC097103.2	2	B;C		AC008537.1	2	A;B		CENPP	3	B;D;F		MAP2	4	A;B;D;F										NABP1	3	B;C;F		FOXN3	3	B;C;F		CFLAR
FTH1	3	A;E		AC116366.3	2	A;B			CYTOR	3	A;C;F		FKBP5	3	A;B;C		AC110023.1	2	B;C		AC008574.1	2	A;B		CHST11	3	B;D;F		MOB3B	4	A;C;D;F										NBPF19	3	B;C;F		FOXO3	3	B;C;F		COL4A3BP
GALNT10	3	A;B;D		AC125613.1	2	A;D			DISC1	3	A;B;C		FLVCR2	3	A;B;C		ACTN1	2	A;C		AC009093.2	2	A;C		CNTLN	3	B;D;F		MTSS1	4	A;B;C;F										NPC1	3	B;C;F		FOXP1	3	B;C;F		CRTC3
GFAP	3	A;B		ACSBG1	2	A;B			FAM219A	3	A;B;C		FOS	3	A;B;C		ACTN2	2	A;B		AC011287.1	2	A;B		COL12A1	3	A;D;F		NKD1	4	A;C;D;F										NPL	3	B;C;F		GAB1	3	B;C;F		CSGALNACT2
GOLGA3	3	A;B;D		ACSS1	2	A;D			FAR2	3	A;B;C		FOXO3	3	A;B;C		ACTR3	2	A;B		AC012358.3	2	A;C		COL1A1	3	A;B;D		NTRK3	4	A;C;D;F										NRP2	3	B;C;F		GPR183	3	A;B;C		CTNNB1
HOOK2	3	A;B;D		ADAMTS17	2	A;D			GMDS	3	A;B;F		FRY	3	A;B;C		ACVR1C	2	A;C		AC016705.2	2	A;C		COL5A2	3	B;D;F		PACSIN2	4	A;B;D;F										PCED1B	3	B;C;F		GRASP	3	A;B;C		CTSD
HSP90B1	3	A;B;E		ADARB2	2	A;D			HECW2	3	A;B;C		GADD45B	3	A;B;C		ADAM12	2	A;B		AC016831.7	2	A;B		COL6A2	3	B;D;F		PDZD2	4	A;C;D;F										PDE4B	3	B;C;F		H3F3B	3	B;C;F		CTSH
ID1	3	A;B;D		ADCY2	2	A;D			ITPKB	3	A;B;C		H3F3B	3	A;B;C		ADAM23	2	A;C		AC024901.1	2	A;B		COL8A1	3	B;D;F		PREX2	4	A;C;D;F										PLA2G7	3	B;C;F		HCLS1	3	B;C;F		CTSL
ID3	3	A;B;D		ADGRA3	2	A;B			KITLG	3	A;B;C		HERC2	3	A;B;C		ADAMTS3	2	B;C		AC053527.1	2	A;C		CTSC	3	A;B;D		PRKAG2	4	A;B;C;F										PLD1	3	B;C;F		HDAC9	3	A;C;F		CTSS
KLHL13	3	A;B;D		ADGRB3	2	A;E			LAMB1	3	A;B;C		HERPUD1	3	A;B;C		ADAMTS6	2	A;B		AC073332.1	2	A;B		CXCL1	3	A;B;D		PTEN	4	A;B;C;D										PLIN2	3	B;C;F		HERPUD1	3	A;B;C		CTSZ
LMO4	3	A;B;D		ADGRV1	2	A;D			LXN	3	A;B;C		IER2	3	A;B;C		ADAMTSL1	2	B;C		AC087564.1	2	A;C		CXCL12	3	A;B;D		RNF115	4	A;B;C;F										PLXNC1	3	B;C;F		HS3ST4	3	A;B;C		CXADR
MAN1C1	3	A;B;D		AGL	2	A;B			MAML3	3	A;B;C		IFI44L	3	A;B;C		ADCY8	2	A;B		AC092691.1	2	A;C		CYP1B1	3	B;D;F		TMEM132C	4	A;B;C;F										PSAP	3	B;C;F		HSP90AA1	3	B;C;F		CYP27A1
MAP1B	3	A;E		AHCYL1	2	A;D			MIR4435-2HG	3	A;B;F		IFNGR1	3	A;B;C		ADGRA3	2	A;B		AC098850.3	2	A;B		DIO2	3	B;D;F		USP53	4	A;B;D;F										PTPN12	3	B;C;F		HSPH1	3	B;C;F		DAB2
MSC-AS1	3	A;B;D		AL117339.5	2	A;B			MYO1D	3	A;B;F		IGF1R	3	A;B;C		AFF2	2	A;B		AC104596.1	2	A;C		DOCK10	3	A;B;F		A2M	3	A;C;D										RAB10	3	B;C;F		IER2	3	A;B;C		DAPK1
NOS1AP	3	A;B;D		AL137145.2	2	A;B			OSBPL10	3	A;B;C		IRAK3	3	A;B;C		AGBL1	2	A;C		AC106795.3	2	A;B		DPYSL3	3	A;B;D		ABCC9	3	A;C;D										RALA	3	B;C;F		IL1RAP	3	A;B;C		DDHD1
NRP1	3	A;B;D		AL356599.1	2	A;B			PCSK5	3	A;B;F		ITIH5	3	A;B;C		AGL	2	B;C		AC108866.1	2	A;C		FAM110B	3	B;D;F		ABLIM1	3	B;C;F										RBMS1	3	B;C;F		INPP5D	3	B;C;F		DHRSX
NRP2	3	A;B;D		AL589740.1	2	A;D			PDE4B	3	A;B;C		ITM2A	3	A;B;C		AKAP6	2	A;B		AC118549.1	2	A;C		FAP	3	A;D;F		AC026316.5	3	B;C;F										RNF13	3	B;C;F		IRAK3	3	A;B;C		DMXL2
PARP14	3	A;B;D		ALDH1A1	2	A;B			PLCB1	3	A;B;F		ITPRIP	3	A;B;C		AL117329.1	2	A;C		AC124312.1	2	A;B		FGF7	3	A;B;D		ACTB	3	A;D;F										SLC16A10	3	A;C;F		IRS2	3	A;B;C		DRAM1
PARP9	3	A;B;D		ALDH1L1	2	A;D			PLK2	3	A;B;F		JUN	3	A;B;C		AL139383.1	2	A;B		AC124319.2	2	A;B		FKBP10	3	A;B;D		ADARB2	3	A;C;D										SLC38A6	3	B;C;F		JAZF1	3	A;B;C		EMILIN2
PDZRN3	3	A;B;D		ALDH2	2	A;B			RAI14	3	A;B;C		JUND	3	A;B;C		AL390957.1	2	A;C		AC125613.1	2	A;C		FLRT2	3	A;B;D		ADGRL3	3	A;B;D										SNX24	3	B;C;F		JUN	3	B;C;F		ENOSF1
PRPF39	3	A;B;D		ALDH7A1	2	A;D			RALA	3	A;B;F		KLF12	3	A;B;C		AL391117.1	2	A;C		AC138150.1	2	A;C		GUCY1A1	3	B;D;F		ANKS1B	3	A;B;D										SQSTM1	3	B;C;F		JUND	3	A;B;C		EPAS1
PRPSAP1	3	A;B;D		AMZ1	2	A;D			RASGRP3	3	A;B;C		KLF6	3	A;B;C		AL445623.2	2	A;C		ACACB	2	A;C		IER3	3	A;B;D		APBB2	3	A;D;F										ST3GAL1	3	B;C;F		KCNIP4	3	A;B;C		EPB41L3
PRRX1	3	A;B;D		ANKDD1A	2	A;D			SLC7A11	3	A;B;C		KLF7	3	A;B;C		AL592183.1	2	B;C		ACO1	2	A;C		IGFBP4	3	A;B;D		APOLD1	3	A;B;D										TMEM163	3	B;C;F		KCNQ3	3	B;C;F		FAM107B
PSAP	3	A;E		ANKFN1	2	A;D			SMAD1	3	A;B;C		KLF9	3	A;B;C		ALDH1A2	2	A;C		ACP6	2	A;C		INHBA	3	A;B;D		ARHGEF7	3	A;B;D										TNIK	3	B;C;F		KLF6	3	B;C;F		FAM20A
PTCHD4	3	A;B;D		ANKRD44	2	A;D			SSH2	3	A;B;C		LDLR	3	A;B;C		ALK	2	A;B		ACSS3	2	A;C		KIF26B	3	A;B;D		CACHD1	3	A;B;D										TNS3	3	B;C;F		KLF7	3	B;C;F		FARP1
PTPN2	3	A;B;D		ANKS1B	2	A;D			STK32B	3	A;B;F		LDLRAD4	3	A;B;C		ALPK2	2	A;B		ACTB	2	B;C		LIMS1	3	B;D;F		CACNB2	3	A;D;F										UGCG	3	B;C;F		LDLRAD4	3	B;C;F		FCHO2
RDH10	3	A;B;D		ANXA4	2	A;B			VAV3	3	A;B;C		LEPR	3	A;B;C		AMOTL1	2	A;B		ACTG1	2	B;C		MCTP2	3	A;B;D		CEBPD	3	A;B;D										VPS8	3	B;C;F		MAML3	3	B;C;F		FKBP15
RETREG1	3	A;B;D		AP006621.3	2	A;B			WSCD1	3	A;C;E		LHFPL6	3	A;B;C		AMPD3	2	A;C		ACVR1	2	B;C		MSC-AS1	3	B;D;F		CELF2	3	B;D;F										ZFYVE16	3	B;C;F		MED13L	3	B;C;F		FNDC3B
RNF19A	3	A;B;D		ARHGEF26	2	A;D			ABCA1	2	A;B		LIFR	3	A;B;C		ANKRD26	2	B;C		ACVR2A	2	B;C		OSMR	3	B;D;F		CNTN4	3	A;C;D										ZNF438	3	B;C;F		MEF2A	3	B;C;F		FNIP2
RPL37A	3	A;B;D		ARMC2	2	A;B			AC093157.1	2	A;C		LRRC1	3	A;B;C		ANKRD30B	2	A;C		ADAM17	2	B;C		PALLD	3	B;D;F		COL4A1	3	B;D;F										ABCC3	2	B;C		MIS18BP1	3	B;C;F		FPR3
RRM2B	3	A;B;D		ATP13A4	2	A;D			AC099792.1	2	A;B		MAOA	3	A;B;C		ANKRD52	2	A;B		ADAMTS17	2	B;C		PDGFRA	3	A;B;D		COL4A2	3	B;D;F										ABCC5	2	B;C		MSI2	3	B;C;F		FTH1
RUNX2	3	A;B;D		ATP6AP1L	2	A;B			ACBD6	2	A;B		MAP2	3	A;B;C		ANO10	2	A;B		ADAMTS2	2	A;C		PIEZO2	3	A;B;F		COL4A3	3	A;B;F										AC009690.1	2	B;C		NEDD9	3	A;B;C		FTL
SACS	3	A;B;D		ATP8A1	2	A;B			ACE	2	A;B		MCL1	3	A;B;C		ANTXR2	2	A;C		ADAMTS9	2	A;C		PLAU	3	A;B;D		COL4A4	3	A;B;F										AC104123.1	2	B;C		NR4A2	3	A;B;C		GGA1
SCN1A	3	A;B;D		BBOX1	2	A;B			ADD3	2	A;B		MT-ATP6	3	A;B;C		ANXA2	2	A;B		ADAMTS9-AS2	2	A;C		PLCB1	3	B;D;F		CPE	3	A;B;F										ACADVL	2	B;C		NRG3	3	A;C;F		GGA2
SERGEF	3	A;B;D		BBS2	2	A;D			AGAP1	2	A;B		MT-CO3	3	A;B;C		ANXA5	2	A;B		ADARB2	2	B;C		PPP3CA	3	B;D;F		CRIM1	3	A;B;D										ADAMTSL1	2	B;C		OGFRL1	3	A;B;C		GK
SIN3B	3	A;B;D		BCAS1	2	A;D			AL162718.1	2	A;F		MT-CYB	3	A;B;C		AP000787.1	2	A;B		ADCY1	2	A;B		PRICKLE1	3	A;D;F		CYR61	3	A;B;F										AGPAT4	2	B;C		OLR1	3	A;B;C		GNA12
SLC38A6	3	A;B;D		BCKDHB	2	A;D			ANKIB1	2	A;B		MT-ND4	3	A;B;C		AP001825.1	2	A;C		ADGRB3	2	A;B		PTGFR	3	A;B;D		CYSLTR2	3	A;C;D										ANK2	2	C;F		PALD1	3	A;B;C		GPD2
SLIT2	3	A;B;D		BCR	2	A;D			ANKRD10	2	A;B		MT1E	3	A;B;C		AP1S2	2	A;B		ADGRL2	2	A;B		PTK7	3	A;B;D		CYTH3	3	A;B;D										ANKUB1	2	B;C		PCDH9	3	A;B;C		GPNMB
SNX10	3	A;B;D		BDH2	2	A;B			APBB2	2	A;B		MT2A	3	A;B;C		AQP4-AS1	2	B;C		ADGRV1	2	A;B		PVT1	3	A;B;F		DGKB	3	A;C;D										AQP9	2	B;C		PDK4	3	A;C;F		GPR137B
SP100	3	A;B;D		C1orf61	2	A;D			ARHGAP18	2	A;B		MYRIP	3	A;B;C		ARHGEF28	2	B;C		ADIPOR2	2	A;B		RRBP1	3	A;B;D		DISC1	3	C;D;F										ARHGAP10	2	C;F		PELI1	3	B;C;F		GSAP
SQSTM1	3	A;B;D		CA8	2	A;B			ARHGAP22	2	A;F		NDRG1	3	A;B;C		ARL4C	2	A;B		AFAP1L2	2	A;C		RUNX2	3	B;D;F		DLG2	3	B;C;F										ARL4C	2	B;C		PLA2G4A	3	A;B;C		GSDME
SRRM2	3	A;B;D		CABLES1	2	A;D			ARHGAP29	2	A;B		NEBL	3	A;B;C		ARNTL2	2	A;C		AGBL4	2	A;B		SEMA3C	3	A;D;F		ELN	3	A;B;F										ASAP1	2	B;C		PLXDC2	3	B;C;F		GSTO1
STAT2	3	A;B;D		CACNA2D3	2	A;D			ARHGAP5	2	A;B		NEDD9	3	A;B;C		ARPP19	2	A;C		AGO2	2	B;C		SMAD1	3	B;D;F		EPS8	3	A;B;D										ATP13A3	2	C;F		PRKCH	3	A;B;C		HIVEP1
SUSD6	3	A;B;D		CALM1	2	A			ARRB1	2	A;F		NFKBIZ	3	A;B;C		ARRDC4	2	A;B		AJAP1	2	A;B		SNED1	3	A;B;D		EVA1C	3	A;C;F										ATP6V1C1	2	B;C		PSME4	3	B;C;F		HS3ST1
SVIL	3	A;B;D		CALN1	2	A;B			ASPH	2	A;F		NOSTRIN	3	A;B;C		ASAP1	2	A;B		AKAP12	2	B;C		SPOCK1	3	A;B;D		FGD4	3	A;B;D										ATXN1	2	C;F		PTPRG	3	A;B;C		HS3ST2
SYNM	3	A;B;D		CAPN7	2	A;B			ATE1	2	A;B		NPIPB5	3	A;B;C		ATF7IP	2	A;B		AL117339.5	2	A;C		SRPX2	3	A;B;D		FHL5	3	A;C;D										BACH1	2	B;F		RERE	3	B;C;F		IGF2R
TC2N	3	A;B;D		CC2D2B	2	A;B			ATF7IP	2	A;B		NR4A1	3	A;B;C		ATP13A2	2	A;C		AL139158.2	2	A;C		STEAP2	3	A;B;D		FLVCR2	3	B;C;F										BASP1	2	B;C		RGS1	3	B;C;F		IQSEC1
TMOD1	3	A;B;D		CCSER1	2	A;D			ATG7	2	A;B		OSMR	3	A;B;C		ATP2B4	2	A;B		AL359915.2	2	A;C		STXBP5	3	B;D;F		FOSB	3	A;B;C										BCAT1	2	C;F		RHOB	3	A;B;C		ITGAX
TMSB4X	3	A;E		CD38	2	A;B			BACE2	2	A;B		PDZD2	3	A;B;C		ATP8B1	2	A;C		AL392023.2	2	A;B		SULF1	3	A;B;D		FOXO3	3	B;C;F										BCL2L1	2	B;C		RORA	3	A;B;C		ITGB8
TRIM22	3	A;B;D		CDH20	2	A;D			BCL6B	2	A;F		PIK3R3	3	A;B;C		ATXN2L	2	A;B		AL589740.1	2	A;B		SULF2	3	A;B;D		GLUL	3	A;B;C										CABLES1	2	B;C		SERPINB9	3	A;B;C		KIF13A
UGCG	3	A;B;D		CDH23	2	A;B			C1orf54	2	A;B		PLCB4	3	A;B;C		B2M	2	A;B		AMZ1	2	A;B		SVIL	3	B;D;F		GPC5	3	A;C;D										CBLB	2	C;F		SFMBT2	3	B;C;F		KYNU
VIM	3	A;E		CDH4	2	A;D			CAMKMT	2	A;B		PLPP1	3	A;B;C		B3GLCT	2	A;C		ANAPC1	2	A;C		TENM4	3	A;D;F		GPM6A	3	A;C;D										CCDC93	2	B;C		SORT1	3	A;B;C		LAMP1
WARS	3	A;B;D		CHST9	2	A;D			CARD8	2	A;B		PPARD	3	A;B;C		B4GALT5	2	A;B		ANKMY1	2	A;C		TGFBR1	3	B;D;F		GRAMD2B	3	A;D;F										CD163	2	B;C		SPARCL1	3	A;B;C		LCP1
WTAP	3	A;B;D		CLK1	2	A;D			CASC15	2	A;B		PRICKLE2	3	A;B;C		BAALC	2	A;B		ANKRD20A1	2	A;C		TNFAIP6	3	A;B;D		GRM3	3	A;C;D										CD226	2	B;C		SPTLC2	3	A;B;C		LGALS3
ZMAT3	3	A;B;D		CNKSR2	2	A;D			CBLB	2	A;B		PTPRB	3	A;B;C		BAALC-AS1	2	A;B		ANKRD28	2	B;C		TRPS1	3	A;B;D		H3F3B	3	A;B;F										CDCP1	2	B;C		SRGAP1	3	B;C;F		LITAF
ZNF385D	3	A;B;D		CNTN1	2	A;D			CCSER1	2	A;B		RHOB	3	A;B;C		BASP1	2	A;C		ANKS1B	2	A;B		TSHZ2	3	B;D;F		HIVEP3	3	A;D;F										CDH23	2	B;C		SRGAP3	3	B;C;F		LPXN
ABCC3	2	A;B		CNTN3	2	A;D			CD34	2	A;B		RNF115	3	A;B;C		BAZ1A	2	A;B		ANXA11	2	A;B		TSHZ3	3	A;B;D		ITGA10	3	A;B;F										CDK14	2	C;F		SSH2	3	B;C;F		LYPLAL1
AC058822.1	2	A;B		CNTNAP5	2	A;D			CEP170	2	A;B		RORA	3	A;B;C		BCKDHB	2	B;C		AOAH	2	A;B		WISP1	3	A;B;D		KCNQ3	3	A;D;F										CFLAR	2	C;F		ST6GAL1	3	B;C;F		MACC1
AC093157.1	2	A;B		COL4A5	2	A;B			CHST1	2	A;F		RPGR	3	A;B;C		BCL11A	2	A;C		AP005433.1	2	A;C		WNT5A	3	A;B;D		KLF12	3	A;B;D										CLIP4	2	C;F		ST6GALNAC3	3	A;B;C		MAP3K4
AC113383.1	2	A;D		CRB1	2	A;D			CHST15	2	A;B		RYR3	3	A;B;C		BCL6	2	A;B		APLF	2	A;C		ZMIZ1	3	B;D;F		LAMA2	3	A;B;C										COQ2	2	B;C		TBXAS1	3	B;C;F		MB21D2
ACADVL	2	A;B		CTDSPL	2	A;D			CMIP	2	A;C		SAMD12-AS1	3	A;B;C		BEX1	2	A;C		ARHGAP10	2	B;C		ZNF521	3	A;B;D		LINC02147	3	B;C;D										CORO1C	2	B;C		TEX14	3	A;B;C		MCTP1
ACTB	2	A;E		CTNNA2	2	A;E			COL12A1	2	A;B		SGPP2	3	A;B;C		BICD1	2	A;B		ARHGAP18	2	A;B		ABCC1	2	A;D		MERTK	3	A;C;D										CPM	2	B;C		TRA2B	3	B;C;F		MCU
ACTG1	2	A;E		CTNND2	2	A;E			COLEC12	2	A;B		SLC2A3	3	A;B;C		BMPER	2	A;C		ARHGAP31	2	A;C		ABCC3	2	A;D		MT-CO1	3	A;B;F										CTNNB1	2	C;F		TSC22D3	3	A;B;C		ME1
ACTN1	2	A;B		CYP4V2	2	A;B			CPNE5	2	A;C		SLC39A10	3	A;B;C		BMPR1B	2	B;C		ARHGEF4	2	A;C		ABHD17C	2	B;D		MT-CO3	3	A;B;F										CTSB	2	B;C		UST	3	A;B;C		MGAT1
ADAM23	2	A;B		DAPK1	2	A;B			CSGALNACT1	2	A;B		SLC7A5	3	A;B;C		BRINP2	2	A;C		ARHGEF6	2	A;C		ABL1	2	D;F		MXI1	3	A;C;F										CTSC	2	B;C		WASF2	3	B;C;F		MGLL
ADAMTS1	2	A;D		DCDC1	2	A;B			CTIF	2	A;B		SORBS1	3	A;B;C		BTBD11	2	A;B		ARL15	2	A;B		AC092957.1	2	B;D		MYO6	3	A;B;D										CTSH	2	B;C		ZBTB16	3	A;B;C		MICU1
AIMP1	2	A;D		DGKB	2	A;D			CXCR4	2	A;C		SORBS2	3	A;B;C		C1RL	2	A;B		ARPC2	2	B;C		ACADVL	2	B;D		NEBL	3	A;B;C										CTSS	2	B;C		AC007952.4	2	A;C		MIR34AHG
AL138752.2	2	A;B		DLC1	2	A;D			DACH1	2	A;B		SORT1	3	A;B;C		CA3	2	A;B		ASH2L	2	A;C		ACBD6	2	B;D		NID1	3	A;D;F										CXADR	2	B;C		AC008957.2	2	A;C		MIR4435-2HG
AL445472.1	2	A;B		DLG2	2	A			DARS	2	A;B		SPARCL1	3	A;B;C		CACNB4	2	A;C		ASPA	2	A;C		ACO1	2	B;D		NOSTRIN	3	A;C;D										CYP27A1	2	C;F		AC012150.1	2	A;C		MOB3B
ALDH2	2	B;D		DNAH7	2	A;D			DGKH	2	A;B		SRGN	3	A;B;C		CAMKK2	2	A;C		ATF7IP2	2	A;B		ACSL4	2	B;D		NR4A1	3	A;B;C										DAB2	2	B;C		AC084871.2	2	A;C		MPP1
ALDH3A2	2	A;D		DOCK5	2	A;D			DIAPH2	2	A;B		ST6GAL1	3	A;B;C		CAPS2	2	B;C		ATG14	2	A;C		ADAMTS17	2	B;D		NUDT4	3	A;B;D										DAPK1	2	B;C		AC090833.1	2	A;C		MS4A7
ALPK1	2	A;B		DPH6-DT	2	A;B			DLGAP1	2	A;B		ST6GALNAC3	3	A;B;C		CARS	2	A;B		ATG4C	2	A;C		ADD3	2	B;D		P2RY14	3	A;C;D										DDX60L	2	B;C		AC092957.1	2	A;F		MSR1
ANGPT1	2	A;B		DPY19L3	2	A;D			DOCK6	2	A;B		SYNE1	3	A;B;C		CAST	2	A;B		ATP10B	2	A;C		AGPS	2	B;D		PARD3B	3	A;B;D										DICER1	2	B;C		AC245014.3	2	A;C		MXD1
ANKRD10	2	A;B		DSCAM	2	A;D			EEA1	2	A;B		TACC1	3	A;B;C		CAT	2	A;B		ATP13A3	2	B;C		AHI1	2	D;F		PHLPP1	3	A;B;D										DOCK7	2	B;C		ADAMTSL2	2	A;C		MYO9B
ANKRD52	2	A;B		DTNA	2	A;E			EFCAB14	2	A;B		TBC1D4	3	A;B;C		CBLN2	2	A;C		ATP6AP1L	2	A;C		AKR1C1	2	B;F		PLCL1	3	A;B;D										DTNB	2	B;F		ADGRB3	2	A;C		N4BP1
ANKRD6	2	A;B		DUSP1	2	A;D			EFNB2	2	A;B		TFRC	3	A;B;C		CCDC136	2	A;B		ATP6V1H	2	A;B		ANAPC5	2	B;D		PPP1CB	3	B;D;F										EML4	2	B;F		AFF3	2	A;F		NABP1
ANO10	2	A;B		EDNRB	2	A;B			EGFL7	2	A;B		TIMP3	3	A;B;C		CCDC50	2	A;B		ATP8B4	2	A;B		ANGPT1	2	B;D		PTGDS	3	A;B;C										ENOSF1	2	B;C		AFF4	2	B;C		NAV2
ANOS1	2	A;B		EFCAB2	2	A;D			ELK3	2	A;B		TIPARP	3	A;B;C		CD44	2	A;B		B3GAT1	2	A;B		ANKRD10	2	B;F		PTN	3	A;B;D										EPAS1	2	B;C		AL034397.3	2	A;C		NBPF19
APLF	2	A;B		EGFR	2	A;D			EPN2	2	A;B		TLE1	3	A;B;C		CD47	2	A;B		BACE2	2	B;C		ANTXR1	2	B;D		RAPGEF2	3	A;B;D										EPB41L3	2	B;F		AL078590.3	2	B;C		NCEH1
APOL6	2	A;B		EGR1	2	A;D			ERBIN	2	A;B		TMTC1	3	A;B;C		CD63	2	A;B		BACH2	2	B;C		ANTXR2	2	B;D		RBFOX1	3	A;B;F										FGD6	2	B;C		AL139125.1	2	A;C		NCF2
APP	2	A;E		ERMARD	2	A;B			EVI5	2	A;B		TPM1	3	A;B;C		CDC14B	2	A;B		BAIAP2	2	A;B		ARHGAP22	2	A;D		RBPMS	3	A;B;F										FGFR1OP2	2	B;C		ANKRD11	2	B;C		NPC1
APTX	2	A;B		ETNPPL	2	A;D			EXT1	2	A;F		TRA2B	3	A;B;C		CDC37	2	A;B		BHLHE40	2	B;C		ARHGAP28	2	A;F		RCSD1	3	A;C;D										FIG4	2	B;C		APAF1	2	B;C		NPL
AR	2	A;B		EZR	2	A;B			FAM126A	2	A;B		TSC22D1	3	A;B;C		CDH11	2	A;B		BTBD1	2	B;C		ARHGAP29	2	B;F		RGS5	3	A;C;D										FNDC3A	2	C;F		APBB1IP	2	C;F		NR1H3
ARL5A	2	A;B		FADS2	2	A;B			FBXL5	2	A;B		TTN	3	A;B;C		CDH7	2	A;C		BTG2	2	B;C		ARHGEF28	2	A;D		RPS6KA2	3	A;D;F										FTH1	2	C;F		ARHGAP26	2	B;C		NR3C1
ARPC5	2	A;B		FAM19A1	2	A;D			FBXL7	2	A;B		UBC	3	A;B;C		CELF4	2	A;C		BZW1	2	B;C		ARHGEF3	2	A;B		SLC1A3	3	A;C;F										GALC	2	B;C		ATF6	2	B;C		NRP1
ARRDC4	2	A;B		FGD4	2	A;D			FMNL3	2	A;B		UNC13B	3	A;B;C		CEP112	2	B;C		C12orf40	2	B;C		ATG7	2	B;D		SLC20A2	3	A;D;F										GPR137B	2	C;F		ATF7IP2	2	B;C		NRP2
ASAP3	2	A;B		FGFR2	2	A;D			FRMD4A	2	A;B		USP54	3	A;B;C		CEP126	2	B;C		C15orf41	2	A;C		ATM	2	B;D		SLC38A11	3	A;C;D										GPR65	2	B;C		ATP1B3	2	B;C		NSMAF
ATF7IP	2	A;B		FKBP5	2	A;D			FRMD4B	2	A;B		USP6NL	3	A;B;C		CEP164	2	A;B		C16orf72	2	B;C		ATP13A3	2	D;F		SLC6A1	3	A;C;D										GTDC1	2	B;C		AUTS2	2	B;F		PCSK5
ATRNL1	2	A;B		FOS	2	A;D			FTH1	2	A;B		XAF1	3	A;B;C		CEP295	2	B;C		C2CD2	2	A;C		ATR	2	B;D		SLC6A13	3	A;B;C										HERC4	2	C;F		B3GNT5	2	B;C		PDE4D
ATXN2L	2	A;B		FRMD4B	2	A;D			FTL	2	A;B		ZBTB16	3	A;B;C		CEP57	2	B;C		CABLES1	2	A;B		ATRNL1	2	B;D		SORT1	3	A;C;D										HIF1A	2	C;F		B4GALT1	2	B;C		PDE4DIP
BAZ1A	2	A;B		FSIP2	2	A;D			GAB2	2	A;B		ZFAND5	3	A;B;C		CHI3L1	2	A;B		CABP1	2	A;B		BICC1	2	A;D		SPTBN1	3	B;D;F										HIVEP1	2	C;F		BHLHE41	2	A;C		PDXDC1
BMPR1A	2	A;B		GADD45B	2	A;D			GABRE	2	A;C		ZFP36	3	A;B;C		CHRM2	2	A;C		CACHD1	2	A;C		BICD1	2	B;D		SYNE2	3	A;B;D										HNMT	2	B;C		BTG1	2	B;C		PHACTR1
BRD9	2	A;D		GINS3	2	B;D			GALNT1	2	A;B		ZMYND8	3	A;B;C		CIITA	2	A;B		CACNA2D3	2	A;B		C1S	2	B;D		TGFBR3	3	B;C;F										HPS3	2	B;C		BTG2	2	B;C		PIK3AP1
C11orf80	2	A;B		GJA1	2	A;D			GLS	2	A;F		ABCD3	2	A;C		CLIC4	2	A;B		CACNG4	2	B;C		C7	2	B;F		THSD7B	3	A;B;D										HS3ST1	2	B;C		CACNA1A	2	A;C		PILRA
C1R	2	A;B		GLCCI1	2	A;D			GNG2	2	A;B		ABLIM3	2	A;B		CLMP	2	A;C		CADM1	2	A;B		CA12	2	A;D		TJP1	3	A;B;D										HS3ST2	2	C;F		CADM2	2	A;C		PKM
C1RL-AS1	2	A;B		GNG7	2	A;D			GOLIM4	2	A;B		AC002070.1	2	A;B		CLSTN3	2	A;C		CADM2	2	A;B		CADPS2	2	B;F		TMTC1	3	A;B;D										IQGAP1	2	C;F		CALD1	2	A;B		PLA2G7
C3orf67	2	A;D		GPAM	2	A;D			GRK5	2	A;B		AC016831.7	2	A;B		CLVS1	2	A;C		CADPS2	2	A;B		CALU	2	B;D		TNS1	3	A;B;D										IQSEC1	2	B;C		CALM1	2	B;C		PLAU
C9orf84	2	A;B		GPM6B	2	A			GULP1	2	A;B		AC022217.3	2	A;C		CMTM4	2	A;C		CALM2	2	A;B		CASK	2	B;F		TRPC6	3	A;C;D										ITGAX	2	C;F		CAPZB	2	C;F		PLAUR
CACNA1C	2	A;B		GPR75-ASB3	2	A;D			HERC4	2	A;B		AC233296.1	2	A;C		CMYA5	2	A;B		CAMK2A	2	A;B		CD44	2	A;F		UNC5C	3	A;B;D										ITGB8	2	B;C		CCL3L1	2	A;C		PLD1
CACNA2D1	2	A;B		GRAMD1B	2	A;D			HRH1	2	A;C		ACSL3	2	A;B		CNR1	2	A;B		CAMKK1	2	A;B		CDH13	2	B;D		UTRN	3	A;B;D										IVNS1ABP	2	B;F		CCL4L2	2	A;C		PLD3
CAMK2N1	2	A;B		GRAMD1C	2	A;D			HSPG2	2	A;B		ACTN4	2	A;B		COL11A1	2	A;B		CARF	2	A;C		CEP170	2	B;F		ZFHX3	3	A;B;D										KIF13A	2	B;C		CCND3	2	A;C		PLEKHM2
CARD8	2	A;D		GRAMD2B	2	A;D			IGF2R	2	A;B		ACVR1	2	A;B		COL12A1	2	A;C		CASD1	2	A;C		CGNL1	2	B;F		ZNF704	3	B;D;F										LGALS3	2	C;F		CCNH	2	B;C		PLIN2
CASP7	2	B;D		GRM3	2	A;D			INHBB	2	A;C		ADAMTS6	2	A;B		COL14A1	2	A;B		CAV2	2	A;C		CLMP	2	A;D		ABCA9	2	D;F										LGMN	2	B;C		CCNL1	2	B;C		PLXNC1
CBX5	2	A;B		GSTM2	2	A;B			INSR	2	A;B		ADD1	2	A;C		COL22A1	2	A;B		CBFB	2	B;C		COL11A1	2	B;D		AC005165.1	2	A;C										LIMK2	2	B;C		CD55	2	B;C		PSAP
CCDC122	2	A;B		HBP1	2	A;D			INVS	2	A;B		ADGRB3	2	A;C		COL24A1	2	B;C		CBR1	2	A;C		COL15A1	2	B;D		AC009154.1	2	A;C										LRP1	2	B;C		CD69	2	A;C		PTPN9
CCDC136	2	A;B		HECW2	2	A;D			IQCA1	2	A;B		AFAP1L2	2	A;C		COL5A1	2	A;B		CC2D2A	2	A;C		COL1A2	2	B;D		AC012409.2	2	A;D										MAFB	2	B;C		CD74	2	B;C		RALA
CCDC18	2	A;B		HES1	2	A;D			JAM3	2	A;F		AFF1	2	A;B		COL5A2	2	B;C		CCBE1	2	A;B		COL6A1	2	B;D		AC025159.1	2	D;F										MCC	2	B;C		CD99	2	B;C		RBMS1
CCDC57	2	A;B		HFM1	2	A;D			KCNQ1	2	A;B		AGFG1	2	A;B		COL8A1	2	A;B		CCDC122	2	A;C		CP	2	B;F		AC098829.1	2	A;D										MCTP1	2	C;F		CH25H	2	A;C		RDX
CCDC80	2	B;D		HIF3A	2	A;D			KIAA1551	2	A;B		AKT3	2	A;B		CPLX1	2	A;C		CCSER1	2	A;B		CPD	2	B;D		AC124854.1	2	B;F										MCU	2	B;C		CHD1	2	B;C		REV3L
CDC37	2	B;D		HIP1	2	D;E			KNOP1	2	A;B		AL133346.1	2	A;C		CREB1	2	A;B		CD46	2	A;C		CSGALNACT1	2	B;D		ACTA2	2	A;D										ME1	2	C;F		CHD7	2	C;F		RNF13
CENPP	2	A;B		HIP1R	2	A;D			LAMC1	2	A;C		AL139807.1	2	A;C		CRYAB	2	A;B		CDADC1	2	A;C		CXCL6	2	B;D		ADAP2	2	A;D										ME2	2	B;C		CHKA	2	B;C		SAMD4A
CEP135	2	A;B		HMGN3	2	A;B			LARS	2	A;B		AL365273.2	2	A;C		CRYM	2	A;C		CDC14A	2	A;C		CXCL8	2	B;D		ADGRB3	2	A;D										MGAT5	2	B;C		CHSY1	2	B;C		SCARB1
CEP290	2	A;B		HS6ST3	2	A;D			LHFPL2	2	A;B		ALCAM	2	A;B		CSGALNACT2	2	A;B		CDC37L1	2	B;C		DCBLD1	2	B;D		ADGRF5	2	C;D										MICU1	2	B;C		CNTNAP2	2	A;C		SCARB2
CEP57L1	2	A;B		HSD17B7	2	A;B			LIMK2	2	A;B		ANKRD12	2	A;B		CSRNP3	2	B;C		CDH12	2	A;B		DCN	2	B;D		ADGRL2	2	A;D										MIR34AHG	2	B;C		CNTRL	2	B;C		SDC2
CEPT1	2	A;B		HSPB1	2	A;D			LINC01748	2	A;B		ANKRD29	2	A;C		CTNNAL1	2	A;C		CDH19	2	A;C		DDR2	2	B;D		AFDN	2	B;F										MITF	2	B;C		CPEB3	2	B;C		SERINC5
CGGBP1	2	A;B		IDH2	2	A;B			LTBP1	2	A;B		ANXA3	2	A;C		CTTN	2	A;B		CDH20	2	A;B		DNAH14	2	B;D		AHNAK	2	A;B										MOB3B	2	C;F		CSF1R	2	B;C		SETDB2
CHFR	2	A;B		IER2	2	A;D			MALAT1	2	A;B		AP001528.2	2	A;C		CTTNBP2NL	2	A;B		CDK19	2	A;B		DNM3OS	2	D;F		AKAP12	2	B;D										MPP1	2	B;C		CSMD1	2	A;C		SH3PXD2B
CHL1	2	A;B		ITGB8	2	A;D			MAML2	2	A;B		AP002518.2	2	A;C		CXADR	2	A;B		CEBPD	2	A;C		DPYD	2	B;D		AKAP6	2	D;F										MS4A4A	2	B;C		CTNNA2	2	A;F		SIPA1L1
CHSY3	2	A;B		JUN	2	A;D			MAN2A1	2	A;B		AP2B1	2	A;B		CXCL12	2	A;B		CECR2	2	A;C		DRAM1	2	A;D		AKT3	2	B;F										MXD1	2	B;C		CTNNA3	2	A;C		SIRPA
CLOCK	2	A;B		JUNB	2	A;D			MAP4K4	2	A;B		AP3S1	2	A;C		DCBLD2	2	A;B		CHCHD6	2	A;B		DTWD1	2	B;D		AL445250.1	2	C;F										MYO5A	2	B;C		CTTNBP2	2	B;C		SLC11A2
CNTLN	2	A;B		KAT2B	2	A;D			2024-03-03	2	A;C		ARHGAP26	2	A;B		DCLK1	2	A;C		CHD7	2	A;C		DYNC2H1	2	B;D		ANKAR	2	A;D										MYO9B	2	B;C		DDIT4	2	A;C		SLC16A10
COG4	2	A;B		KCNAB1	2	A;D			MCPH1	2	A;B		ARHGEF37	2	A;C		DCTN1	2	A;B		CHKA	2	A;B		EDIL3	2	B;F		ANO3	2	A;F										N4BP1	2	B;C		DDX3X	2	B;C		SLC23A2
COG5	2	A;B		KCNIP1	2	A;D			MFAP3	2	A;B		ARL15	2	A;B		DCTN2	2	A;B		CHN1	2	A;B		ENAH	2	B;F		ANXA1	2	B;F										NCEH1	2	B;C		DDX3Y	2	B;C		SLC25A24
COL11A1	2	A;B		KIAA0319	2	A;B			MGAT4A	2	A;B		ARL4A	2	A;C		DIRAS2	2	A;C		CHST3	2	A;C		ENOSF1	2	B;D		APBA1	2	B;D										NCKAP5	2	B;F		DIRC3	2	A;F		SLC38A6
COL22A1	2	A;D		KIF21A	2	A;B			MGLL	2	A;B		ARNT2	2	A;C		DIXDC1	2	A;B		CHST8	2	A;B		EPHA3	2	A;B		APCDD1	2	A;F										NR1H3	2	B;C		DNAJB6	2	B;C		SLC6A6
COL27A1	2	A;B		KLHL23	2	A;B			MICALL2	2	A;B		ARRDC2	2	A;C		DKK3	2	B;C		CKB	2	A;B		EXT1	2	A;D		APOD	2	C;F										NRP1	2	B;C		EGR1	2	A;C		SLC7A11
COLEC12	2	A;B		KLHL32	2	A;D			MIR181A1HG	2	A;B		ATAD2	2	A;C		DLG5	2	A;B		CLMN	2	A;B		F13A1	2	B;D		APPL2	2	B;F										OLFML2B	2	B;C		EGR2	2	A;C		SNX2
CPT1A	2	A;B		LAMA1	2	A;B			MMP16	2	A;B		ATP1A1	2	A;C		DMD	2	B;C		CLVS2	2	A;B		FAM114A1	2	B;D		ARHGAP15	2	A;D										PCNX1	2	C;F		EGR3	2	A;C		SNX24
CROT	2	A;D		LAMA2	2	A;D			MYEF2	2	A;B		ATP1A2	2	A;C		DNAJC1	2	A;B		CNIH3	2	A;C		FAM155A	2	B;D		ARHGAP17	2	A;D										PCSK5	2	B;C		EIF1	2	B;C		SOD2
CRYAB	2	A		LANCL2	2	A;D			NAV1	2	A;B		ATP7B	2	A;C		DOK5	2	A;B		CNNM2	2	A;B		FAM20A	2	B;D		ATP10D	2	B;F										PDE4DIP	2	C;F		EIF5	2	B;C		SPIN1
CSTF3	2	A;B		LDLRAD4	2	A;D			NAV2	2	A;B		B2M	2	A;B		DPYSL3	2	A;B		CNTN5	2	A;B		FBLN1	2	B;D		ATP6V0A1	2	B;D										PDE8A	2	C;F		ELF1	2	B;C		SQSTM1
CTSC	2	A;D		LGI1	2	A;D			NDST1	2	A;B		BAIAP2	2	A;C		DPYSL5	2	A;C		CNTNAP5	2	A;B		FBLN2	2	A;D		BMP5	2	B;F										PHC2	2	B;C		ENPP1	2	A;C		SSH1
CTTN	2	A;B		LIFR	2	A;D			NEK10	2	A;B		BMP6	2	A;B		DSCAM	2	A;C		COL4A1	2	B;C		FGD6	2	B;D		BTBD11	2	B;F										PIK3AP1	2	B;F		EPB41L2	2	C;F		ST3GAL1
CXCL12	2	A;D		LINC00461	2	A;D			NLGN4Y	2	B;F		BMPR2	2	A;B		DUBR	2	B;C		CPEB2	2	B;C		FN1	2	D;F		BTBD9	2	B;D										PLAUR	2	B;C		ETS2	2	B;C		ST3GAL6
CXXC5	2	A;B		LINC00499	2	A;D			NLRC5	2	A;F		BSG	2	A;C		DYNC2LI1	2	B;C		CREB5	2	B;C		FOXP2	2	B;D		BTG2	2	A;B										PLEKHM2	2	B;C		F13A1	2	C;F		STAU2
DAP3	2	A;B		LINC00882	2	A;B			NOX4	2	A;B		BTG2	2	A;C		DZIP3	2	B;C		CREM	2	B;C		FTH1	2	B;D		C1QTNF7	2	A;F										PPARG	2	B;C		FAM117B	2	A;C		STEAP1B
DCAKD	2	A;B		LINC01088	2	A;D			NREP	2	A;B		BTNL9	2	A;C		EDNRA	2	A;B		CSGALNACT1	2	A;B		FTL	2	B;D		CA2	2	A;D										PYGL	2	B;C		FAM155A	2	A;F		STX12
DCBLD2	2	A;D		LINC01376	2	A;B			NTNG1	2	A;B		C2orf83	2	B;C		EEA1	2	A;B		CSMD3	2	A;B		FUS	2	B;D		CA4	2	A;C										RALGAPA2	2	B;C		FCHSD2	2	C;F		SUSD1
DCLK2	2	A;B		LINC01515	2	A;B			ODF2L	2	A;B		CACNA1C	2	A;B		EFEMP1	2	A;B		CTDSPL	2	A;B		FUT8	2	B;D		CACNA2D3	2	A;F										RASSF4	2	B;F		FLI1	2	B;F		TBC1D2
DCP1B	2	A;B		LINC01748	2	A;D			OGT	2	A;B		CADM2	2	A;C		EFL1	2	A;B		CTXND1	2	A;C		GABRE	2	B;D		CADM2	2	B;D										REV3L	2	C;F		FMNL3	2	B;C		TDP2
DCTN2	2	A;B		LINC02062	2	A;B			PDE1C	2	A;B		CAMTA1	2	A;B		EFNA5	2	A;C		CUX2	2	A;B		GALK2	2	B;D		CALM1	2	A;B										RNF149	2	C;F		FOXO1	2	B;C		TGFBI
DDB2	2	A;D		LINC02340	2	A;B			PDE3A	2	A;C		CARMIL1	2	A;B		ELAVL2	2	A;C		CYP27A1	2	A;C		GCC2	2	B;D		CAMK2D	2	B;D										RUBCNL	2	B;C		GALNT2	2	B;C		TLR1
DDR2	2	A;B		LMCD1-AS1	2	A;D			PEAK1	2	A;B		CAV1	2	A;B		ELAVL4	2	A;C		CYP46A1	2	A;B		GFPT1	2	B;D		CARMN	2	A;D										SAMD4A	2	B;C		GAREM1	2	A;C		TMEM135
DDX46	2	A;D		LMO3	2	A;D			PECAM1	2	A;B		CC2D2B	2	A;C		ELOVL7	2	A;C		DCC	2	A;B		GFPT2	2	A;D		CCDC3	2	A;D										SCARB2	2	B;C		GLDN	2	A;C		TMEM163
DDX60L	2	A;B		LPXN	2	A;B			PHACTR1	2	A;B		CCDC141	2	A;B		EML6	2	A;C		DCLK2	2	A;C		GLI3	2	B;D		CERS6	2	A;D										SDC2	2	B;C		GNAS	2	B;C		TNFAIP2
DNAJC10	2	A;B		LRP4	2	A;D			PHACTR2	2	A;B		CCDC50	2	A;B		EMX1	2	A;C		DECR1	2	A;C		GLIS3	2	D;F		CHD7	2	B;D										SDCCAG8	2	B;F		GNG2	2	C;F		TNFAIP8
DNAJC24	2	A;B		LSAMP	2	A;E			PHF14	2	A;B		CCDC68	2	A;C		ENAH	2	A;B		DERA	2	A;C		GMDS	2	B;F		CHSY3	2	B;D										SERINC5	2	C;F		GNG7	2	B;C		TNIK
DPYD	2	A;B		MALAT1	2	B;E			PHF21A	2	A;B		CCDC85A	2	A;B		EPB41L5	2	B;C		DGKG	2	A;C		GOLM1	2	B;F		CLASP2	2	D;F										SETDB2	2	B;C		GPM6B	2	A;C		TPRG1
DPYSL3	2	A;B		MAML3	2	A;D			PIK3C2B	2	A;C		CCND3	2	A;C		EPHA3	2	A;C		DGKH	2	A;B		GOPC	2	B;D		CLMN	2	A;D										SH3PXD2B	2	B;C		GRID2	2	A;C		TRAF3
DRAM2	2	A;B		MAT2A	2	A;B			PIK3R1	2	A;B		CCNH	2	A;B		EPHA5	2	B;C		DIAPH2	2	A;B		GPATCH2	2	B;D		CLU	2	B;D										SIPA1L1	2	C;F		GRIK2	2	A;F		TRPM7
DTX3L	2	A;B		MGST1	2	A;B			PLD1	2	A;B		CCNY	2	A;B		EPHA7	2	B;C		DISC1	2	A;C		GPC6	2	B;D		CNN3	2	B;D										SIRPA	2	B;C		GSTM2	2	A;C		TULP4
ECHDC1	2	A;B		MINK1	2	A;B			PLXND1	2	A;B		CEBPD	2	A;C		EPRS	2	A;B		DNAH6	2	A;B		GREM1	2	A;D		CNTN1	2	A;C										SLC11A1	2	C;F		H3F3A	2	B;C		TXNRD1
EDIL3	2	A;D		MPPED2	2	A;D			PPCDC	2	A;F		CELF2	2	A;B		EPS8	2	A;B		DNAJA1	2	B;C		HDLBP	2	B;D		CNTN6	2	A;D										SLC11A2	2	B;F		HDAC4	2	B;C		TYMP
EDNRA	2	A;B		MRVI1	2	A;D			PPM1F	2	A;C		CFH	2	A;B		ERC2	2	A;C		DNAJB6	2	B;C		HEG1	2	A;D		COL5A3	2	A;D										SLC23A2	2	B;C		HIVEP3	2	C;F		UGCG
EFEMP1	2	A;B		MT-ND5	2	A;D			PPP2R3A	2	A;B		CFLAR	2	A;B		EVL	2	A;C		DOCK8	2	A;B		HK2	2	A;D		CPM	2	A;D										SLC25A24	2	B;C		HLA-DQA1	2	B;C		VPS8
EIF2S3	2	B;D		MT2A	2	A;D			PRKDC	2	A;B		CGNL1	2	A;B		FADS3	2	A;B		DOCK9	2	A;B		HM13	2	B;D		CREB5	2	B;D										SLC7A8	2	B;C		HLA-DQB1	2	B;C		WTAP
ELN	2	A;B		MTERF2	2	A;B			PTK2	2	A;B		CHKA	2	A;C		FAM129A	2	A;B		DPH6	2	A;C		HMGA2	2	A;D		CRISPLD2	2	B;D										SOD2	2	B;F		HLA-DRA	2	B;C		ZC3H12C
ENAH	2	A;B		MTUS1	2	A;D			PTPRK	2	A;B		CHPT1	2	A;C		FAM153A	2	A;C		DPH6-DT	2	A;C		HNRNPR	2	B;D		CRTC3	2	B;D										SSH1	2	B;C		HLA-DRB1	2	B;C		ZFYVE16
ENC1	2	A;D		MYRIP	2	A;D			RANBP17	2	A;B		CLU	2	A;C		FAM228B	2	B;C		DTNB	2	A;B		HSP90B1	2	B;D		CRY1	2	B;D										ST18	2	C;F		HMGB1	2	B;C		ZFYVE26
EVC2	2	A;B		NADK2	2	A;B			RAP1GDS1	2	A;B		CMTM8	2	A;B		FAM81A	2	A;C		DYNC1I1	2	A;B		HSPA5	2	B;D		CSMD1	2	A;D										STAU2	2	B;C		HSP90AB1	2	B;C		ZNF267
EXOSC10	2	A;B		NBN	2	A;B			RASA2	2	A;B		CNOT6L	2	A;B		FAP	2	A;C		E2F3	2	A;C		IFI16	2	B;D		CTNNA3	2	A;D										STEAP1B	2	B;C		ID2	2	B;C		ZNF438
EXTL2	2	A;B		NCAN	2	A;B			RASSF2	2	A;B		COBLL1	2	A;B		FERMT2	2	A;B		EDIL3	2	B;C		IGFBP5	2	B;D		DENND3	2	A;C										SUSD1	2	B;C		IDI1	2	A;C		ZNF516
FADS3	2	B;D		NCKAP5	2	A;E			RBM26	2	A;B		COL8A1	2	A;C		FGF2	2	A;B		EGFR	2	A;C		ITGA11	2	B;D		DGKH	2	B;D										TANK	2	B;F		IFNGR2	2	B;C		ZNF710
FAM111A	2	A;B		NEAT1	2	B;E			RBMS1	2	A;B		CPD	2	A;B		FGF9	2	A;C		EIF1	2	B;C		ITGA2	2	A;D		DOCK8	2	A;D										TDP2	2	B;C		IFRD1	2	B;C
FAM129A	2	A;D		NME3	2	A;B			RC3H1	2	A;B		CRIM1	2	A;B		FHL2	2	A;C		EIF2AK3	2	B;C		ITGB8	2	B;F		DOCK9	2	B;F										TEC	2	B;C		IGSF21	2	B;C
FAM193B	2	A;B		NPNT	2	A;B			REV3L	2	A;B		CRY1	2	A;B		FILIP1L	2	A;B		ELF1	2	A;C		JAK2	2	B;D		DOK6	2	A;D										TMEM135	2	B;C		IKZF1	2	B;C
FAS	2	A;B		NRXN1	2	A;D			RGL1	2	A;B		CSMD1	2	A;C		FLOT1	2	A;B		ELL2	2	B;C		KIAA1217	2	B;D		DPP6	2	A;D										TMEM87B	2	B;C		IL13RA1	2	B;C
FASTKD1	2	A;B		NSMF	2	A;B			RGS12	2	A;B		CTBP2	2	A;B		FLRT2	2	A;C		ELMO1	2	A;B		KLHL5	2	B;F		DUSP1	2	A;B										TNFAIP2	2	B;C		IL17RA	2	A;C
FBXO22	2	A;B		NTRK2	2	A			RHOJ	2	A;C		CTBS	2	A;C		FMN1	2	A;C		ELOVL5	2	B;C		L3HYPDH	2	A;D		DYNC1I1	2	A;D										TPRG1	2	B;C		IL6ST	2	A;C
FEZ1	2	A;B		NTRK3	2	A;D			RIN3	2	A;B		CTTNBP2	2	A;C		FMN2	2	A;C		EMC2	2	A;C		LGR4	2	A;D		EDN3	2	A;C										TRAF3	2	B;F		INSR	2	A;C
FHOD3	2	A;B		OGFRL1	2	A;B			RNF144A	2	A;B		CYR61	2	A;B		FOXP2	2	A;C		EMP1	2	B;C		LHFPL2	2	D;F		EIF1	2	B;F										UTRN	2	B;C		IPCEF1	2	A;C
FIGN	2	A;B		OPHN1	2	A;D			RNF220	2	A;B		CYTH1	2	A;B		FRAS1	2	A;C		ENOX1	2	A;B		LINC02008	2	D;F		ELMO1	2	B;D										WIPI1	2	B;C		ITM2B	2	B;C
FILIP1L	2	A;B		PAMR1	2	A;B			ROBO4	2	A;B		CYYR1	2	A;B		FRMPD4	2	A;C		ENOX2	2	A;C		LMCD1	2	B;D		ELOVL5	2	B;D										ZNF710	2	B;F		ITSN1	2	B;F
FLOT1	2	A;B		PARD3	2	A;D			SDCCAG8	2	A;B		DAB1	2	A;C		FRZB	2	A;B		ENTPD1-AS1	2	A;C		LPAR1	2	D;F		ENPEP	2	A;D														JDP2	2	B;C
FN1	2	A;E		PCDH9-AS2	2	A;B			SEC31A	2	A;B		DAB2IP	2	A;B		FTH1	2	A;B		ENTPD3-AS1	2	A;C		LRP1	2	B;D		ENTPD1	2	A;D														JUNB	2	A;C
FNIP2	2	A;D		PCDH9-AS4	2	A;B			SEL1L3	2	A;F		DCLK1	2	A;C		FTL	2	A;B		EPB41L4A	2	A;C		LRP1B	2	B;F		EPB41L4A	2	A;D														KCNAB1	2	A;F
FRMPD3	2	A;B		PDE7B	2	A;D			SH2B3	2	A;F		DENND2C	2	A;C		FUT9	2	A;C		EPHA6	2	A;B		LTBP2	2	A;D		F3	2	B;F														KCNIP1	2	A;C
GALNT15	2	A;B		PDK4	2	A;D			SH3BP5	2	A;B		DEPTOR	2	A;C		FZD3	2	A;C		EPN2	2	B;C		LUM	2	B;D		FAM129A	2	A;D														KDM4B	2	B;C
GALR1	2	A;D		PDZRN4	2	A;D			SHANK3	2	A;B		DHRS3	2	A;C		GABARAPL1	2	A;C		ERGIC1	2	B;C		MDFIC	2	B;D		FARP2	2	B;D														KIF21B	2	A;C
GBP1	2	A;B		PEX5L	2	A;D			SIPA1L2	2	A;B		DLC1	2	A;B		GABBR2	2	A;C		ERICH3	2	A;B		MGST1	2	A;D		FAT1	2	B;D														KLF2	2	A;C
GBP2	2	A;B		PHACTR3	2	A;D			SIPA1L3	2	A;B		DMD	2	A;C		GABRA4	2	A;C		ERMARD	2	A;C		MIA3	2	B;D		FBXO32	2	A;B														KLF4	2	A;C
GFM1	2	A;B		PHLPP1	2	A;D			SLC46A3	2	A;B		DOCK9	2	A;C		GABRB1	2	A;C		ETF1	2	B;C		MIR181A1HG	2	B;F		FERMT2	2	A;B														KLF9	2	A;C
GGA1	2	A;D		PHYHIPL	2	A;D			SMYD3	2	A;B		DSTN	2	A;B		GABRG2	2	A;C		FADS2	2	A;C		MIR34AHG	2	A;D		FGF1	2	B;F														LAMA2	2	A;B
GNL3	2	A;D		PIK3R1	2	A;D			SNRK	2	A;B		DUSP5	2	A;B		GALNT14	2	A;C		FAM118B	2	A;C		MIRLET7BHG	2	B;D		FHL1	2	B;F														LINC01748	2	A;F
GORAB	2	A;B		PLCL1	2	A;D			SPATA6	2	A;B		EEPD1	2	A;C		GALNT2	2	A;B		FAM171A1	2	A;B		MMP2	2	A;D		FILIP1	2	A;D														LONRF1	2	A;C
GPC6	2	A;D		PLD5	2	A;D			SPRY1	2	A;B		EIF1	2	A;B		GALNT8	2	A;C		FAM19A1	2	A;B		MOV10L1	2	A;B		FRMD3	2	A;D														LPCAT2	2	A;C
GPR135	2	A;B		PLEKHA6	2	A;E			ST3GAL6	2	A;B		ELN	2	A;C		GAP43	2	A;B		FAM19A5	2	A;B		MTHFD1L	2	A;F		FRMD4B	2	D;F														LRRC4C	2	A;C
GRIA3	2	A;B		PLPP1	2	A;B			ST7	2	A;B		EMP1	2	A;B		GARS	2	A;B		FAM78B	2	A;B		MYO1D	2	B;F		FRYL	2	A;D														LRRK1	2	C;F
GSAP	2	A;B		PLPPR1	2	A;D			STAU2	2	A;B		ENTPD1	2	A;B		GBE1	2	A;B		FAXDC2	2	A;C		NCOR2	2	B;D		GAB1	2	B;D														LSAMP	2	A;C
GSTK1	2	A;B		PLXNA2	2	A;D			STXBP5	2	A;B		EPB41L5	2	A;C		GBP2	2	A;B		FBXL7	2	A;C		NEGR1	2	B;D		GALNT18	2	A;D														LYVE1	2	A;C
GSTT2B	2	B;D		POU6F2	2	A;D			SUCLG2	2	A;B		EPHA4	2	A;B		GDA	2	A;C		FBXO34	2	A;B		NEK6	2	A;D		GJC1	2	A;D														MAN1A1	2	C;F
HADHB	2	A;B		PPFIA1	2	A;B			SVIL	2	A;B		EPS8	2	A;B		GFAP	2	A;B		FGD4	2	A;B		NID2	2	B;F		GPCPD1	2	D;F														MAN2A1	2	B;C
HAS2	2	A;D		PPM1K	2	A;D			TACC2	2	A;F		EVA1C	2	A;B		GFPT1	2	A;B		FKBP5	2	A;B		NNMT	2	B;D		GPM6B	2	B;D														MAP1B	2	B;F
HDAC9	2	A;B		PRKG1	2	A;B			TAF1D	2	A;B		EXPH5	2	A;C		GFPT2	2	A;B		FLT1	2	A;B		NOX4	2	A;F		GREB1	2	B;F														MAP2K1	2	B;C
HEY1	2	A;B		PTPRN2	2	A;D			TBC1D5	2	A;B		FAM107A	2	A;C		GFRA2	2	A;C		FNDC3A	2	B;C		NR2F1	2	B;D		GRIA4	2	D;F														2024-03-03	2	B;C
HGF	2	A;B		PTPRT	2	A;D			TBCD	2	A;B		FAM171A1	2	A;B		GK	2	A;C		FOS	2	A;B		NR3C1	2	D;F		GRK3	2	A;D														MAT2A	2	B;C
HLA-B	2	A;B		PURG	2	A;B			TCP11L2	2	A;E		FBXO21	2	A;C		GLIS3	2	A;B		FOSL2	2	B;C		NSD1	2	B;D		GSN	2	C;F														MBNL2	2	B;F
HMGA2	2	A;D		RAB30-AS1	2	A;B			TGFBR1	2	A;B		FCHSD2	2	A;B		GNG12	2	A;B		FOXO1	2	A;C		NUMB	2	B;D		GUCY1A2	2	A;D														MCF2L	2	A;C
HMGN3	2	B;D		RASL12	2	A;B			THADA	2	A;B		FGD4	2	A;C		GOLGA3	2	A;B		FRMD4A	2	A;B		OLA1	2	B;F		HIF3A	2	A;C														MED12L	2	A;C
HNRNPDL	2	A;B		RASSF4	2	A;B			TMCC1	2	A;B		FLT1	2	A;B		GOLIM4	2	A;B		FRMD4B	2	A;B		OXR1	2	B;F		HIP1	2	A;D														MEF2C	2	B;C
HPS3	2	A;B		RFTN2	2	A;D			TMEM255B	2	A;C		FN1	2	A;B		GOLM1	2	A;B		FYN	2	B;C		P4HA1	2	D;F		HIPK2	2	B;D														MIR4713HG	2	A;C
HS3ST3A1	2	A;D		RFX3-AS1	2	A;B			TMOD2	2	A;B		FNIP2	2	A;B		GPC5	2	B;C		GAB1	2	A;C		PALMD	2	B;F		HLF	2	A;C														MIR646HG	2	B;C
HSP90AA1	2	A;E		RFX4	2	A;B			TMSB4X	2	A;B		FOSB	2	A;C		GPNMB	2	A;B		GABPB1-AS1	2	A;C		PAMR1	2	A;B		HMGCLL1	2	A;C														MORF4L1	2	B;C
IARS	2	A;D		RGCC	2	A;D			TNFRSF19	2	A;C		FOXP1	2	A;B		GPR135	2	B;C		GABRB2	2	A;B		PARP14	2	B;D		HSP90AA1	2	B;F														MPRIP	2	B;C
IFI44L	2	A;B		RGS20	2	A;D			TNFRSF21	2	A;F		GABARAPL1	2	A;C		GPR137C	2	B;C		GADD45B	2	B;C		PARP8	2	B;F		HSPA1A	2	C;F														MRC1	2	C;F
IGF2R	2	A;B		RGS7	2	A;D			TOX2	2	A;B		GALNT15	2	A;C		GRIK3	2	A;B		GALNT13	2	B;C		PARVA	2	B;F		IGFBP2	2	D;F														MS4A6A	2	C;F
IGFBP7	2	A;B		RHOB	2	A;D			TTC13	2	A;B		GALNT17	2	A;C		GSTA4	2	A;B		GALNT18	2	A;B		PCMTD1	2	B;D		IL1RAPL1	2	A;D														MT-ND1	2	B;C
IL1R1	2	A;D		RORA	2	A;D			TTC3	2	A;B		GGT5	2	A;C		GSTO2	2	A;C		GAREM1	2	A;B		PCNX2	2	B;D		IMMP2L	2	B;D														MYO16	2	A;F
IMMP2L	2	A;B		RYR3	2	A;D			TTC7B	2	A;B		GLUL	2	A;C		GUCY1A2	2	A;C		GATM	2	A;C		PCOLCE	2	B;D		INPP4B	2	A;D														NCAM2	2	A;C
JAK2	2	A;B		S100B	2	A;D			UBE2E1	2	A;B		GRASP	2	A;C		HAP1	2	A;B		GCLC	2	B;C		PCSK5	2	B;D		INPP5A	2	A;D														NCK2	2	A;C
JAKMIP2	2	A;B		SEC14L1	2	A;D			UBE2E3	2	A;B		GSE1	2	A;C		HECW1	2	A;C		GFOD1	2	A;B		PDE1A	2	B;F		IQGAP2	2	B;F														NET1	2	A;C
KATNAL1	2	A;B		SEZ6L	2	A;D			UHRF2	2	A;B		HEG1	2	A;B		HECW2	2	A;C		GLI3	2	A;C		PDE7B	2	B;F		ISM1	2	A;C														NFIA	2	B;C
KAZN	2	A;B		SHISA6	2	A;D			USP31	2	A;B		HERC6	2	A;C		HIF1A	2	A;B		GLIS1	2	A;B		PDGFC	2	A;D		ITGA7	2	A;D														NFKBIA	2	B;C
KCNK10	2	A;D		SLC13A3	2	A;B			VIM	2	A;B		HIF3A	2	A;C		HIVEP2	2	A;C		GLUL	2	A;C		PDGFRB	2	B;F		ITGA9	2	A;B														NFKBID	2	A;C
KCNT2	2	A;B		SLC14A1	2	A;D			VMP1	2	A;F		HIPK3	2	A;B		HLA-B	2	A;B		GNA12	2	B;C		PDIA3	2	B;D		ITGBL1	2	B;F														NFKBIZ	2	B;C
KCTD1	2	A;B		SLC16A9	2	A;B			VOPP1	2	A;B		HIVEP1	2	A;B		HMBOX1	2	A;B		GOLGA1	2	A;C		PDXDC1	2	B;D		ITIH2	2	C;F														NLGN1	2	C;F
KHDRBS3	2	A;D		SLC39A12	2	A;B			VPS13C	2	A;B		HLA-E	2	A;B		HMGN3	2	B;C		GPR158	2	B;C		PDZRN3	2	B;D		ITIH5	2	A;C														NLRP1	2	A;C
KIAA1841	2	A;B		SLC4A4	2	A;D			VPS8	2	A;B		HLF	2	A;C		HOMER1	2	A;C		GRAMD1B	2	A;B		PHACTR1	2	B;D		ITSN1	2	B;F														NR4A1	2	A;C
KIF9-AS1	2	A;B		SLC6A1	2	A;D			VWA8	2	A;B		HOMER2	2	A;C		HOMER2	2	A;C		GRAMD2B	2	A;C		PKM	2	B;D		JAG1	2	A;D														NR4A3	2	B;C
KIFAP3	2	A;B		SLC6A11	2	A;D			WASHC4	2	A;B		HSPH1	2	B;C		HRH2	2	A;C		GREB1L	2	A;B		PLA2R1	2	B;F		JAK1	2	A;B														NRXN1	2	A;C
KNOP1	2	B;D		SMOC1	2	A;D			WDR27	2	A;B		ID1	2	A;C		HS3ST2	2	A;C		GRIA1	2	A;B		PLEKHA5	2	B;D		JUNB	2	B;F														NRXN3	2	A;C
L3HYPDH	2	A;B		SOX9	2	A;D			WIPF1	2	A;B		IFI27	2	A;C		HS3ST4	2	A;C		GRIA2	2	A;B		PLIN2	2	B;D		KANSL1L	2	A;F														OTUD1	2	A;C
LAMB1	2	A;D		SPARCL1	2	A			YEATS2	2	A;B		IL18R1	2	A;C		HS3ST5	2	A;C		GRIA3	2	A;B		PLSCR1	2	B;D		KCNAB1	2	A;D														OTULINL	2	B;C
LAP3	2	A;B		SPEF2	2	A;B			ZDHHC21	2	A;B		IL1R1	2	A;C		HSD17B4	2	B;C		GRIK4	2	B;C		PPP4R2	2	B;D		KCNB1	2	A;C														P2RY12	2	A;C
LGALS3	2	A;D		SPOCK3	2	A;D			ZEB1	2	A;B		IL4R	2	A;B		HSP90B1	2	A;B		GRIN1	2	A;B		PRRX1	2	D;F		KCNIP1	2	C;D														PABPC1	2	B;C
LIMA1	2	A;B		SPON1	2	A;B			ZMYM2	2	A;B		IL6ST	2	A;B		HSPA5	2	A;B		GRK3	2	A;B		PSD3	2	B;D		KCNIP4	2	A;B														PABPC4	2	B;C
LIMK2	2	A;B		ST6GALNAC3	2	A;D			ZNF385D	2	A;E		ITGA1	2	A;B		HSPH1	2	A;C		GRM1	2	A;B		PTPN2	2	B;D		KCNT2	2	A;D														PADI2	2	B;C
LINC00662	2	A;B		STXBP5	2	A;B			ZNF521	2	A;C		ITGA10	2	A;B		HTR2A	2	A;C		GSE1	2	B;C		RAB31	2	D;F		KIAA1109	2	A;D														PAPOLG	2	B;C
LINC01141	2	A;B		SYT9	2	A;B			ZNF800	2	A;B		ITGAV	2	A;B		HTR2C	2	A;C		GSG1L	2	A;B		RALA	2	D;F		KLF15	2	A;C														PDCD4	2	B;C
LINC01551	2	A;B		SYTL4	2	A;D							ITM2B	2	A;B		HUNK	2	A;C		GULP1	2	A;B		RASA3	2	A;D		KLF2	2	A;C														PDE3B	2	B;C
LRAT	2	A;B		TAPT1-AS1	2	A;B							JAK2	2	A;B		IFI16	2	A;B		HEATR1	2	A;C		RASSF8	2	D;F		KLF9	2	A;B														PDGFB	2	A;C
LRRC37A3	2	A;B		TDRD3	2	A;B							JUNB	2	A;C		IGSF9B	2	A;C		HECTD2	2	B;C		RBMS1	2	D;F		KLHL23	2	A;D														PELI2	2	B;C
LRRCC1	2	A;D		TENT5A	2	A;D							KALRN	2	A;B		IL1R1	2	A;B		HIBCH	2	A;C		RDH10-AS1	2	A;B		KLHL29	2	B;D														PER1	2	A;C
LRRN3	2	A;B		TGFBR3	2	A;D							KANK1	2	A;B		IL1RAP	2	A;B		HIPK2	2	B;C		RFX7	2	B;D		L3MBTL4	2	A;D														PICALM	2	B;C
LUC7L	2	B;D		TIMP3	2	A;D							KCNIP4	2	A;C		INPP5F	2	A;B		HMGCS1	2	B;C		RGS17	2	A;D		LBH	2	A;C														PIEZO1	2	A;C
LYST	2	A;D		TMEM72-AS1	2	A;B							KCNMB4	2	A;C		INSR	2	A;C		HRH1	2	B;C		RIN2	2	B;D		LEPR	2	A;C														PIP5K1B	2	A;C
MALAT1	2	A;B		TNR	2	A;D							KCNT2	2	B;C		INTS12	2	A;B		HSD17B12	2	B;C		RMDN2-AS1	2	A;D		LHFPL6	2	B;D														PLAGL1	2	B;C
MAOB	2	A;B		TOB1	2	A;D							KCTD3	2	A;C		IRAK1BP1	2	B;C		HSP90AA1	2	B;C		ROBO1	2	B;D		LIN7A	2	A;D														PLCB1	2	B;C
MAP3K20	2	A;B		TRIM73	2	B;E							KIAA0355	2	A;B		ITGA7	2	A;B		HSP90AB1	2	B;C		RUNX1T1	2	B;D		LINC00472	2	A;C														PLCL1	2	A;C
MAPRE3	2	A;B		TRPM3	2	A;D							KIAA1549L	2	A;C		ITGAV	2	A;B		HSPA12A	2	A;B		SAMD5	2	B;F		LINC01197	2	A;D														PLEKHH1	2	A;C
MARCKS	2	A;B		TSPYL2	2	A;D							KLF2	2	A;C		ITGB1	2	A;B		HSPA8	2	B;C		SEC24D	2	B;D		LPL	2	A;C														PLP1	2	B;C
MATN2	2	A;B		TTC14	2	A;B							KLF4	2	A;C		JAKMIP2	2	B;C		HTRA1	2	A;C		SEC63	2	B;D		LPP	2	B;D														PLXNA2	2	B;C
MBD4	2	A;D		UFL1	2	A;B							KLHL2	2	A;B		JPH1	2	A;C		ID2	2	B;C		SEMA5A	2	B;F		MAMDC2	2	B;F														PNRC1	2	B;C
MCC	2	A;D		UNC5C	2	A;D							LAMA2	2	A;B		KCNC1	2	B;C		IFNGR1	2	A;C		SGCD	2	A;F		MAP1B	2	B;D														PPP1R15A	2	B;C
MCPH1	2	A;B		UNC80	2	A;D							LARGE1	2	A;B		KCNC2	2	A;C		IFT74	2	A;C		SHC3	2	A;D		MAP2K6	2	A;C														PRKCE	2	B;C
MDM2	2	A;D		UPP2	2	A;B							LEF1	2	A;B		KCNH1	2	A;C		IFT88	2	A;C		SIPA1L3	2	A;D		MAST2	2	B;D														PSTPIP2	2	A;C
MGAT5	2	A;B		USP53	2	A;D							LIMCH1	2	A;B		KCNK1	2	A;C		IGSF11	2	A;B		SLC38A6	2	B;D		MCL1	2	B;F														PTGS2	2	A;C
MICALL2	2	A;B		USP54	2	A;D							LIMS2	2	A;C		KCNK12	2	A;C		IKZF2	2	A;C		SND1	2	B;D		MEF2C	2	A;D														PTMA	2	B;C
MIR222HG	2	A;D		WBP2NL	2	A;B							LINC00472	2	A;C		KCNQ3	2	A;C		IL3RA	2	A;C		SNX9	2	D;F		MGP	2	B;F														PTPRD	2	B;C
MIR34AHG	2	A;D		XYLT1	2	A;D							LINC00607	2	A;C		KCNT2	2	B;C		IMMP2L	2	A;C		SOCS5	2	D;F		MICU3	2	A;D														RAB31	2	B;C
MIR9-3HG	2	A;B		ZBTB16	2	A;D							LINC02147	2	A;B		KHDRBS2	2	A;C		ING5	2	A;C		SORBS2	2	B;F		MIR4435-2HG	2	B;D														RAC1	2	B;C
MIRLET7BHG	2	A;B		ZC3H6	2	A;B							LMCD1	2	A;B		KIAA0825	2	B;C		INHBA	2	B;C		SP100	2	B;D		MLLT3	2	B;F														RANBP2	2	B;C
MITD1	2	A;B		ZFAND5	2	A;D							LMNTD1	2	A;C		KIAA1324	2	A;C		INSIG1	2	A;C		SPATS2	2	B;D		MNDA	2	A;C														RANBP9	2	B;C
MKL2	2	A;B		ZFP36	2	A;D							LRP8	2	A;C		KIAA1549	2	A;C		IQSEC2	2	A;B		SPON1	2	B;D		MOCS1	2	A;D														RASA3	2	B;C
MPPE1	2	A;B		ZMAT1	2	A;D							LYST	2	A;B		KIAA1549L	2	A;C		IRF2	2	A;C		SQSTM1	2	B;D		MPPED2	2	A;C														RASGEF1C	2	A;C
MSL1	2	A;B		ZNF248	2	A;B							MAP3K8	2	A;B		KIAA1841	2	B;C		IRS2	2	B;C		SRSF11	2	B;D		MPRIP	2	B;D														RASSF2	2	B;C
MYLK	2	A;B		ZNF280D	2	A;B							MBNL1	2	A;B		KIF5A	2	A;C		ISPD	2	A;B		ST5	2	B;D		MRVI1	2	A;D														RBFOX1	2	A;C
MYO16	2	A;B		ZNF704	2	A;D							MCTP1	2	A;B		KIF5C	2	A;C		ITGA9	2	A;B		STAT1	2	B;D		MSI2	2	B;D														RBM39	2	B;C
NABP1	2	A;B		ZSWIM6	2	A;D							ME3	2	A;B		KIF9-AS1	2	A;B		ITPKB	2	A;C		STAT2	2	B;D		MSRB3	2	B;D														REL	2	B;C
NEAT1	2	A;B											MED13L	2	A;B		KIRREL3	2	A;C		ITPR2	2	A;C		SUGCT	2	B;D		MT-ATP6	2	A;B														RGCC	2	A;C
NEK9	2	B;D											MFSD2A	2	A;C		KLC1	2	A;B		IVD	2	A;C		SYNDIG1	2	A;D		MT-CO2	2	A;B														RGS2	2	B;C
NLN	2	A;B											MIR222HG	2	A;B		KLHL13	2	A;B		JPH3	2	A;B		SYNJ2	2	A;D		MT-CYB	2	A;B														RHBDF2	2	A;C
NME3	2	B;D											MKL2	2	A;B		KLHL29	2	A;C		JPH4	2	A;B		TAB2	2	B;D		MT-ND2	2	A;B														ROCK1	2	B;C
NMT1	2	A;B											MOB3B	2	A;C		L3MBTL3	2	A;C		JUN	2	B;C		TAF1D	2	B;D		MT-ND4	2	A;B														RPS6KA3	2	B;C
NOL8	2	A;B											MSRA	2	A;B		LAMA4	2	A;B		JUNB	2	B;C		TBC1D19	2	B;F		MYLIP	2	A;C														SARAF	2	B;C
NRG1	2	A;D											MT-CO1	2	A;B		LHFPL2	2	A;B		KANK1	2	A;C		TBCK	2	B;F		MYLK	2	A;D														SDK1	2	B;C
NSUN3	2	A;B											MT-CO2	2	A;B		LHFPL3	2	A;B		KAT2B	2	A;C		TDO2	2	B;D		MYO10	2	B;F														SEC14L1	2	B;C
NTN1	2	A;B											MT-ND1	2	A;C		LIMA1	2	A;B		KCNAB2	2	A;B		TFG	2	B;D		MYO1B	2	A;D														SERPINE1	2	B;C
NUP205	2	A;B											MT-ND3	2	A;C		LIMS1	2	A;B		KCNIP1	2	B;C		THBS2	2	D;F		MYO9A	2	B;D														SESN1	2	B;F
NUP50-DT	2	A;B											MTURN	2	A;C		LINC00894	2	B;C		KCNIP4	2	A;B		TIMP1	2	B;D		MYOF	2	B;D														SETBP1	2	A;C
NUTM2B-AS1	2	A;B											MTUS1	2	A;B		LINC01184	2	B;C		KCNJ3	2	A;B		TLK1	2	B;D		MYOM1	2	A;D														SFPQ	2	B;C
ODF2L	2	A;B											MXI1	2	A;C		LINC01378	2	A;C		KCNMB2-AS1	2	A;C		TMEM45A	2	B;D		NAALADL2	2	B;D														SGK1	2	B;C
OGFRL1	2	B;D											MYO9A	2	A;B		LINC01411	2	A;B		KCNN2	2	A;B		TMEM65	2	D;F		NAV2	2	B;F														SH3GL2	2	A;F
OPTN	2	A;B											MYOF	2	A;B		LINC01551	2	A;B		KCNQ1OT1	2	A;B		TMEM87B	2	B;D		NBEAL1	2	B;D														SH3TC1	2	B;C
ORMDL1	2	A;B											NAALADL2	2	A;C		LINC02254	2	A;C		KCTD1	2	A;B		TMTC2	2	B;F		NDRG2	2	A;C														SLC15A2	2	A;C
OSGIN2	2	B;D											NBEA	2	A;C		LINC02296	2	A;C		KDM7A	2	B;C		TNFRSF19	2	A;B		NEDD9	2	A;D														SLC2A3	2	B;C
OSMR	2	A;D											NCOA3	2	A;B		LONRF2	2	A;C		KIAA0319	2	A;B		TNS3	2	B;F		NEXN	2	A;D														SLC44A2	2	A;C
OTUD6B	2	A;B											NCOA7	2	A;B		LPP	2	A;B		KIAA0586	2	A;C		TP63	2	D;F		NFASC	2	A;D														SLC9A9	2	C;F
PABPC1L	2	A;D											NET1	2	A;C		LRFN5	2	A;C		KIAA1211L	2	A;B		TPST1	2	A;D		NFIA	2	A;D														SMAD3	2	A;C
PARP8	2	A;B											NFIB	2	A;B		LRP1B	2	A;B		KIAA1755	2	A;C		TRAF3	2	A;D		NHSL2	2	B;D														SORL1	2	B;C
PCED1B	2	A;B											NPAS2	2	A;B		LRRC8B	2	A;C		KIF13A	2	A;C		TSPAN9	2	B;D		NKAIN2	2	B;D														SPNS2	2	A;C
PDE7A	2	A;B											NRG3	2	A;B		LRRFIP1	2	A;C		KIF13B	2	A;C		TTC7A	2	D;F		NLGN1	2	D;F														SPP1	2	B;C
PDK3	2	A;B											NRXN3	2	A;C		LRRN3	2	B;C		KIF26B	2	B;C		UCK2	2	A;D		NOVA1	2	B;D														SPTBN1	2	A;B
PDPN	2	A;B											NSMCE1	2	A;C		LRRTM3	2	A;C		KLF6	2	B;C		UHRF2	2	B;F		NR4A3	2	B;D														SRGN	2	B;C
PELI1	2	A;D											NXN	2	A;B		MALAT1	2	A;B		KLF7	2	B;C		UNC5B	2	B;D		NTRK2	2	B;D														STAMBPL1	2	A;C
PHYKPL	2	A;B											PACSIN2	2	A;B		MAML3	2	A;C		KLHL3	2	A;B		USO1	2	B;D		OSBPL9	2	B;D														STK17B	2	B;C
PKD1	2	A;B											PALMD	2	A;B		MAN1A1	2	A;C		KLHL32	2	A;B		USP48	2	B;D		PARD3	2	B;D														STK4	2	B;C
PKM	2	A;D											PAM	2	A;B		MAN1C1	2	B;C		KREMEN1	2	A;C		VEGFA	2	A;D		PAWR	2	B;D														SUSD6	2	B;C
PKNOX2	2	A;D											PAPSS2	2	A;B		MAOB	2	B;C		KSR1	2	B;C		VEGFC	2	A;D		PCDH9	2	B;D														SYAP1	2	A;C
PLA2R1	2	A;B											PAQR5	2	A;C		MAP1B	2	A;B		KSR2	2	A;B		VGLL4	2	B;D		PCLO	2	A;C														SYT1	2	B;C
PLEKHA5	2	A;B											PARD3	2	A;B		MAP2	2	A;C		L3MBTL4	2	A;C		WNT4	2	A;D		PDK4	2	A;C														SYTL3	2	B;C
PLEKHM2	2	A;D											PCAT1	2	A;C		MAP2K5	2	B;C		LAMA2	2	A;B		ZBTB1	2	B;F		PDLIM5	2	B;D														TAL1	2	A;C
PLPP4	2	A;B											PDCD4	2	A;C		MAP3K20	2	A;B		LAMB1	2	A;C		ZBTB38	2	B;F		PICALM	2	A;B														TBC1D12	2	C;F
PLXNA4	2	A;B											PDGFC	2	A;C		MAPK1IP1L	2	A;B		LAMP2	2	A;C		ZEB1	2	B;D		PIK3R1	2	B;F														TENM4	2	B;C
PLXND1	2	A;D											PDK4	2	A;C		MAPRE3	2	A;B		LATS2	2	A;C						PKP2	2	B;F														TF	2	A;C
POLN	2	A;B											PDLIM5	2	A;B		2024-03-11	2	A;C		LDAH	2	A;C						PLCE1	2	A;D														TIPARP	2	B;C
PRMT2	2	A;B											PDXK	2	A;C		2024-03-05	2	A;B		LHX2	2	B;C						PLD5	2	A;D														TLN2	2	B;C
PROS1	2	A;D											PDZRN3	2	A;B		MARK1	2	A;B		LIFR	2	A;C						PLP1	2	A;B														TMEM156	2	A;C
PRR16	2	A;D											PELI1	2	A;B		MBD2	2	A;B		LIMCH1	2	A;B						PLXDC1	2	A;D														TMOD1	2	A;C
PSD3	2	A;B											PELI2	2	A;B		MCF2L	2	A;C		LINC00461	2	A;B						PNRC1	2	A;B														TNFAIP8L3	2	A;C
PUM3	2	A;B											PHLPP1	2	A;B		MCUB	2	A;B		LINC00511	2	A;C						POU6F2	2	A;F														TOP1	2	B;C
PVT1	2	A;D											PICALM	2	A;B		MDFIC	2	A;B		LINC01122	2	A;B						PPFIA2	2	A;D														TRIM2	2	A;C
PXDN	2	A;B											PIK3C2A	2	A;B		MDGA2	2	A;C		LINC01170	2	A;B						PPFIBP2	2	A;D														TRIM22	2	B;C
RASAL2	2	A;D											PITPNB	2	A;B		MET	2	A;B		LINC01250	2	A;B						PPP1R12B	2	B;D														TSC22D2	2	B;C
RASGEF1A	2	A;B											PLA2G4A	2	A;B		METTL6	2	B;C		LINC01376	2	A;C						PRELP	2	A;C														TTC7A	2	B;C
RASGEF1B	2	A;B											PLEKHG1	2	A;B		MIA2	2	B;C		LINC01410	2	A;C						PRICKLE2	2	B;F														TUBA1A	2	C;F
RBM6	2	A;B											PLSCR1	2	A;B		MIAT	2	A;C		LINC01572	2	A;C						PTGDR2	2	A;C														TUT7	2	C;F
RCAN1	2	A;D											PLSCR4	2	A;B		MICAL3	2	A;C		LINC02062	2	A;C						PTH1R	2	A;C														UBC	2	B;C
RFTN1	2	A;B											PNRC1	2	A;C		MIR124-2HG	2	A;C		LINC02256	2	A;C						PTPN9	2	B;F														UBE2D3	2	B;C
RGMB	2	A;D											PON2	2	A;B		MKX	2	A;C		LINC02328	2	A;C						PTPRD	2	A;D														USP53	2	B;C
RILPL1	2	A;D											PPFIBP1	2	A;B		MLIP	2	A;C		LINC02340	2	A;C						RALGAPA1	2	B;D														VASH1	2	B;C
RIPK2	2	A;B											PPP1R10	2	A;C		MPHOSPH8	2	B;C		LINC02427	2	A;C						RALGPS2	2	B;C														VSIR	2	A;C
RNF213	2	A;B											PRDM11	2	A;C		MRAP2	2	A;C		LINC02588	2	A;C						RALYL	2	A;F														WDR91	2	B;C
ROCK2	2	A;B											PRELID2	2	A;C		MROH1	2	A;C		LINGO2	2	A;B						RAPGEF4	2	C;D														XACT	2	B;C
RPLP1	2	A											PRSS23	2	A;B		MTCL1	2	A;C		LIX1-AS1	2	A;C						RARB	2	B;F														YBX3	2	B;C
RPS2	2	A											PRX	2	A;C		MYO1D	2	A;C		LMCD1-AS1	2	B;C						RBM20	2	A;D														YPEL5	2	B;C
RPS6KC1	2	A;B											PTMA	2	A;B		MYOF	2	A;B		LONRF3	2	A;C						RCAN2	2	A;D														YWHAZ	2	B;C
RPS8	2	A											PTN	2	A;C		NABP1	2	A;B		LRP4	2	A;C						RERGL	2	A;C														ZFAND5	2	B;C
RRAGB	2	B;D											PTPN1	2	A;B		NAMPT	2	A;B		LRRC1	2	A;C						RFTN1	2	A;D														ZFHX3	2	C;F
S100PBP	2	A;B											PTPN14	2	A;B		NAPEPLD	2	B;C		LRRK1	2	A;B						RGCC	2	A;B														ZFP36	2	B;C
SAMD9L	2	A;B											PTPRG	2	A;B		NEAT1	2	A;B		LSAMP	2	A;C						RGS6	2	A;D														ZFP36L2	2	B;C
SAP30L-AS1	2	A;B											PTPRJ	2	A;C		NEDD4	2	A;B		LTBP1	2	B;C						RHEB	2	B;D														ZIC1	2	A;F
SCARA3	2	A;B											PXDC1	2	A;B		NEDD4L	2	A;C		LY86-AS1	2	A;B						RHOB	2	A;C														ZNF331	2	B;C
SCN3A	2	A;B											RALGAPA1	2	A;B		NEK11	2	B;C		MACROD2	2	A;B						RND3	2	B;F
SDCCAG8	2	A;B											RAP2A	2	A;C		NGEF	2	A;C		MAMLD1	2	B;C						ROCK1	2	A;B
SH3GLB1	2	A;B											RBFOX1	2	A;C		NHS	2	A;B		MAP2K1	2	A;B						RYR3	2	A;D
SLC16A1-AS1	2	A;B											RBM20	2	A;C		NIM1K	2	B;C		MAP3K1	2	A;C						SEC14L1	2	B;F
SLC25A37	2	B;D											RBMS2	2	A;B		NMNAT2	2	A;C		MAP7	2	A;B						2024-09-04	2	A;C
SLC39A14	2	A;B											RBMS3	2	A;B		NNAT	2	A;C		MAPK6	2	B;C						SERPINE1	2	B;F
SLC5A3	2	A;D											RERG	2	A;C		NNT	2	B;C		MAST3	2	A;B						SESN3	2	A;D
SLC9B2	2	A;B											RGCC	2	A;B		NONO	2	A;B		MBOAT2	2	A;B						SGK1	2	B;D
SMAD9	2	A;B											RGS5	2	A;C		NOS1AP	2	B;C		MBP	2	A;B						SH3D19	2	B;F
SMYD3	2	A;D											RIMKLB	2	A;B		NOTCH2	2	A;B		MCL1	2	B;C						SHISA6	2	A;C
SOCS4	2	A;B											RIN2	2	A;B		NPAS2	2	A;C		MCM9	2	A;C						SLC12A2	2	A;D
SOD2	2	A;B											RNF145	2	A;B		NPNT	2	A;B		MCTP1	2	A;B						SLC2A3	2	B;D
SPAG1	2	B;D											RUNDC3B	2	A;B		NR2F1	2	A;B		MECOM	2	A;B						SLC30A10	2	A;C
SPATA5	2	A;B											RUSC2	2	A;B		NR2F1-AS1	2	B;C		MEGF11	2	A;C						SLC35F1	2	A;D
SRSF11	2	A;B											RYBP	2	A;B		NR3C1	2	A;B		MEGF9	2	A;C						SLC6A12	2	A;C
ST8SIA1	2	A;B											SAMD12	2	A;B		NRAP	2	A;B		MERTK	2	A;C						SMURF1	2	B;D
STAMBP	2	A;B											SASH1	2	A;B		NRG1	2	A;C		METAP1D	2	A;C						SNRK	2	A;D
STK38	2	A;B											SCARB1	2	A;C		NRN1	2	A;C		MIR4300HG	2	A;C						SOX13	2	A;C
STMP1	2	A;B											SCN2A	2	A;C		NRP2	2	A;B		MIR4435-2HG	2	B;C						SPARC	2	A;F
STRADB	2	A;B											SDCBP	2	A;B		NRSN1	2	A;C		MIS18BP1	2	A;B						SPECC1	2	A;D
STXBP4	2	A;B											SERINC5	2	A;C		NRXN3	2	A;C		MKL2	2	A;B						SPSB1	2	B;F
SUGP2	2	A;B											SERPINB1	2	A;C		NSMAF	2	A;B		MLLT3	2	A;B						ST6GALNAC3	2	B;C
SUPT5H	2	A;D											SERPINB9	2	A;C		NUDT4	2	A;B		MMS22L	2	A;C						STXBP5L	2	A;F
SYNE2	2	A;B											SERPINE1	2	A;B		NWD2	2	A;C		MOB1B	2	A;C						SYT1	2	B;F
SYTL2	2	A;B											SESTD1	2	A;B		OLFM1	2	A;C		MORF4L1	2	B;C						SYTL2	2	A;D
TAB2	2	A;B											SGK1	2	A;B		OPN3	2	A;C		MSH2	2	A;B						TBC1D1	2	A;D
TAPBP	2	A;B											SGMS1	2	A;B		OSBP2	2	A;C		MSI2	2	B;C						TENT5A	2	D;F
TBC1D19	2	A;B											SH3BP4	2	A;C		OSBPL3	2	A;B		MSMO1	2	A;C						TESC	2	A;C
TBCK	2	A;B											SKIL	2	A;B		OSBPL8	2	A;B		MT-ATP6	2	A;B						THSD4	2	B;F
TBK1	2	A;B											SLC16A1	2	A;C		OSMR-AS1	2	A;B		MT-CO1	2	A;B						TIMP3	2	B;C
TDG	2	A;D											SLC16A2	2	A;C		OTOGL	2	A;C		MT-CO2	2	A;B						TIPARP	2	A;B
TENM3	2	A;D											SLC1A1	2	A;B		PAMR1	2	A;B		MT-CO3	2	A;B						TLE1	2	A;D
TENM4	2	A;B											SLC25A29	2	A;C		PAPPA	2	A;B		MT-CYB	2	A;B						TNRC6C	2	B;D
TGFB2	2	A;B											SLC2A1	2	A;C		PBX1	2	B;C		MT-ND1	2	A;B						TPM1	2	B;F
THBS1	2	A;B											SLC30A1	2	A;C		PBX3	2	A;B		MT-ND4	2	A;B						TRAK1	2	B;D
THUMPD2	2	A;B											SLC38A5	2	A;C		PCBP3	2	A;C		MT2A	2	A;B						TRPC3	2	A;C
TIAL1	2	A;B											SLC52A3	2	A;C		PCDH10	2	B;C		MTHFD2L	2	A;C						TSC22D3	2	A;C
TKT	2	A;B											SLC7A1	2	A;B		PCDH7	2	A;C		MTUS1	2	A;C						UBA2	2	A;D
TMEM163	2	A;B											SLCO1A2	2	A;C		PCDH9-AS2	2	B;C		MTUS2	2	A;B						UBC	2	A;B
TMEM39A	2	A;D											SLCO3A1	2	A;B		PCED1B	2	A;C		MYO16	2	A;C						VAV3	2	B;F
TMEM87B	2	A;B											SLCO4A1	2	A;C		PCLO	2	A;C		MYO1E	2	B;C						VCL	2	A;B
TNFAIP2	2	B;D											SLFN12L	2	A;C		PCNP	2	A;B		MYO9B	2	B;C						VIM	2	B;D
TOX	2	A;B											SLK	2	A;B		PCNX4	2	A;B		NAALADL2	2	A;C						WDFY3	2	A;D
TP53BP1	2	A;B											SMAD9	2	A;B		PDE4B	2	A;B		NARS2	2	A;C						WDFY4	2	A;C
TPM2	2	A;D											SMIM3	2	A;C		PDE4DIP	2	A;C		NCKAP5	2	A;C						WNK2	2	A;C
TPT1	2	A											SNTG2	2	A;B		PDGFC	2	A;B		NCOA1	2	A;B						ZFAND5	2	A;B
TRERF1	2	A;B											SOX5	2	A;B		PDIA3	2	A;B		NECAB1	2	A;B						ZFP36	2	A;C
TRIM73	2	A;B											SPAG9	2	A;B		PDP1	2	A;C		NEK10	2	A;B						ZMAT1	2	A;C
TSEN15	2	A;B											SPOCK2	2	A;C		PDZRN3	2	A;B		NELL1	2	A;B						ZNF385B	2	A;C
TSGA10	2	B;D											SPOCK3	2	A;B		PEG3	2	A;C		NELL2	2	A;B
TTC21B	2	A;D											SPTAN1	2	A;B		PEX5	2	A;C		NF2	2	A;C
TTC37	2	A;B											SPTBN1	2	A;B		PEX5L	2	A;C		NFKBIA	2	A;C
UBA6	2	A;B											SRARP	2	A;C		PFKP	2	A;C		NIN	2	A;B
UPF3A	2	A;B											SRGAP2	2	A;B		PGM3	2	A;B		NKAIN3	2	A;C
UQCC2	2	A;B											SRGAP2B	2	A;B		PGP	2	B;C		NLGN1	2	A;C
URB1	2	A;B											SSBP2	2	A;B		PHACTR1	2	A;C		NOL4L	2	A;B
UTRN	2	A;B											ST3GAL1	2	A;B		PHLDB2	2	A;B		NOS1	2	A;C
VCAM1	2	B;D											ST8SIA6	2	A;B		PIP5K1C	2	A;C		NPAS3	2	A;C
WASHC2A	2	A;B											STARD8	2	A;C		PJA2	2	A;B		NPHP4	2	A;B
WASHC2C	2	A;B											STK24	2	A;B		PKIA	2	A;B		NPL	2	A;C
WDFY1	2	A;D											STOM	2	A;B		PKNOX2	2	A;B		NPY1R	2	A;B
WDR78	2	A;B											STXBP6	2	A;B		PLAU	2	A;B		NRP1	2	A;C
WSB1	2	A;B											SULT1B1	2	A;C		PLD5	2	A;C		NTM	2	A;C
WWC1	2	A;B											SYBU	2	A;C		PLEKHM2	2	A;B		NTNG1	2	A;C
XAF1	2	B;D											SYN3	2	A;C		PLIN2	2	A;B		NUBPL	2	A;C
XPOT	2	A;B											SYNE2	2	A;B		POU2F2	2	A;C		NUP35	2	A;C
ZBTB1	2	A;B											TBX3	2	A;C		POU6F2	2	A;C		OLFM2	2	B;C
ZEB1	2	A;B											TCF7L2	2	A;B		PPARG	2	A;B		OPCML	2	A;B
ZMYM5	2	A;B											TEAD1	2	A;B		PPM1L	2	A;C		OPHN1	2	B;C
ZNF431	2	A;B											TENT5A	2	A;C		PRICKLE1	2	A;C		OSBPL11	2	A;C
ZNF460	2	B;D											TGFBR3	2	A;B		PRMT8	2	A;C		P2RX7	2	A;C
ZNF532	2	A;B											TMCC3	2	A;B		PRPSAP1	2	A;B		PABPC1	2	B;C
ZNF790	2	A;B											TMEM132C	2	A;C		PRRX1	2	A;B		PACRG	2	A;B
ZNF83	2	A;B											TMEM204	2	A;C		PSAP	2	A;B		PACSIN2	2	B;C
ZNHIT6	2	A;B											TMPO	2	A;C		PTCHD1	2	A;C		PAG1	2	A;C
ZUP1	2	A;B											TNFRSF10D	2	B;C		PTCHD4	2	A;B		PALM2	2	A;B
													TOX	2	A;C		PTPN12	2	A;B		PALMD	2	A;B
													TPD52L1	2	A;C		PTPRB	2	A;C		PARD3	2	A;C
													TRPM3	2	A;C		PTPRN	2	A;C		PARD3B	2	A;C
													TRPM6	2	A;B		PTPRO	2	A;C		PCA3	2	A;C
													TSC22D2	2	A;B		PTPRR	2	A;C		PCDH15	2	A;C
													TSC22D3	2	A;C		PUS7L	2	B;C		PCSK1	2	B;C
													TSHZ2	2	A;B		PVT1	2	A;B		PCSK2	2	A;B
													TSPAN14	2	A;B		PWRN1	2	A;C		PDCD4	2	B;C
													UACA	2	A;B		PXDN	2	A;B		PDE7B	2	A;B
													USP13	2	A;B		RAB15	2	A;C		PDE8A	2	A;C
													USP53	2	A;B		RAB27B	2	B;C		PDZD2	2	A;B
													VAPA	2	A;B		RAI14	2	A;B		PER3	2	A;C
													VCL	2	A;B		RANBP17	2	A;C		PGBD5	2	A;B
													VSIR	2	A;C		RAP1B	2	A;B		PHF21B	2	B;C
													WARS	2	A;B		RASA2	2	A;C		PI4KA	2	A;B
													XPR1	2	A;B		RASGEF1B	2	A;B		PICALM	2	B;C
													YAP1	2	A;B		RBMS1	2	A;B		PIGC	2	A;C
													ZBTB38	2	A;B		RCAN1	2	A;B		PIGU	2	A;C
													ZC3HAV1	2	A;B		RCAN2	2	A;C		PKN2	2	A;C
													ZHX3	2	A;B		RDH10	2	A;B		PKP4	2	B;C
													ZNF385B	2	A;C		REEP1	2	A;C		PLCL1	2	A;B
													ZNF704	2	A;C		RETREG1	2	A;B		PLEKHA2	2	A;C
																	RGS4	2	A;C		PLP1	2	A;B
																	RGS6	2	A;C		PLPP3	2	A;C
																	RHOBTB1	2	B;C		PLS3	2	B;C
																	RHOQ	2	A;B		PLSCR4	2	A;C
																	RIMS1	2	A;C		PLXDC2	2	A;B
																	RIMS2	2	A;C		PNRC1	2	A;C
																	RNF213	2	A;B		PON2	2	A;C
																	RNPC3	2	B;C		PPARGC1B	2	A;B
																	RPE	2	B;C		PPCDC	2	A;C
																	RPH3A	2	A;C		PPFIBP2	2	A;C
																	RPL10	2	A;B		PPM1E	2	A;B
																	RPS6KA6	2	A;C		PPM1K	2	A;B
																	RPS8	2	A;B		PPP1R16B	2	A;B
																	RTN1	2	A;C		PPP2R5C	2	A;B
																	RUNX1	2	A;B		PPP3CA	2	A;B
																	RUNX1T1	2	B;C		PRDM5	2	A;C
																	RUNX2	2	A;B		PREX2	2	A;C
																	S100A10	2	A;B		PRICKLE2	2	B;C
																	SACS	2	A;B		PRKAR2B	2	A;B
																	SAMD4A	2	A;B		PRKCH	2	A;B
																	SATB1	2	A;C		PRKCZ	2	A;B
																	SATB2	2	A;C		PRR5L	2	A;C
																	SCG3	2	A;C		PRTFDC1	2	A;C
																	SCN9A	2	A;B		PSME4	2	B;C
																	SCYL2	2	A;B		PTCH1	2	A;C
																	SEC24D	2	A;C		PTK2B	2	A;B
																	SEL1L	2	A;B		PTPN1	2	A;B
																	SEL1L3	2	A;B		PTPN13	2	A;C
																	SEMA3C	2	A;B		PTPRN2	2	A;B
																	SEMA3E	2	A;B		PUM3	2	A;C
																	SEMA5A	2	A;B		PYGL	2	A;C
																	SEMA6D	2	A;C		QKI	2	A;C
																	2024-09-06	2	A;C		RAD51C	2	A;C
																	SESN3	2	A;B		RALGPS2	2	A;B
																	SGCZ	2	A;C		RAPGEF1	2	B;C
																	SGSM1	2	A;C		RAPGEF2	2	A;B
																	SH3GLB1	2	A;B		RASAL1	2	A;B
																	SH3PXD2B	2	A;B		RBFOX1	2	A;B
																	SHANK1	2	A;C		RBFOX3	2	A;B
																	SHC4	2	A;B		RBM47	2	A;C
																	SIPA1L2	2	A;B		RBMS2	2	A;C
																	SLC1A4	2	A;C		RBPJ	2	B;C
																	SLC37A1	2	A;C		RCBTB1	2	A;C
																	SLC3A2	2	A;B		RCN2	2	A;C
																	SLC6A17	2	A;C		REPS2	2	A;B
																	SLC7A11	2	A;B		RFTN2	2	A;C
																	SLC7A14	2	A;C		RFX3-AS1	2	A;C
																	SLC7A8	2	A;C		RGCC	2	A;B
																	SLC8A3	2	A;C		RGL1	2	A;B
																	SLC9A9	2	A;B		RHEB	2	B;C
																	SLF1	2	B;C		RHOJ	2	A;C
																	SLITRK4	2	A;C		RIC1	2	A;C
																	SMAD1	2	A;B		RILPL1	2	B;C
																	SNCA	2	A;C		RIMKLB	2	A;C
																	SNRK	2	A;B		RIN2	2	A;C
																	SNTG1	2	B;C		RIPOR2	2	A;B
																	SOD2	2	A;B		RLF	2	B;C
																	SORBS1	2	A;B		RNF157	2	A;C
																	SORBS2	2	A;C		RNF220	2	A;B
																	SORCS1	2	A;B		RPS6KA3	2	B;C
																	SPATS2L	2	A;B		RPS6KA5	2	A;B
																	SPCS3	2	A;B		RTKN	2	A;C
																	SPOCD1	2	A;B		RTN4RL1	2	A;B
																	SQSTM1	2	A;B		RYR2	2	A;B
																	ST6GAL2	2	A;C		RYR3	2	A;B
																	STAM	2	A;B		S100B	2	A;C
																	STAMBP	2	A;B		SASH1	2	A;C
																	STAT3	2	A;B		SCART1	2	A;C
																	STK17A	2	A;B		SCG2	2	B;C
																	STMN2	2	A;C		SCGB2B2	2	A;C
																	STMN4	2	A;C		SCML1	2	A;C
																	STX1A	2	A;C		SCN2A	2	A;B
																	STX1B	2	A;C		SCN8A	2	A;B
																	STX2	2	A;C		SEC14L1	2	A;B
																	STXBP5-AS1	2	A;C		SERPINE1	2	B;C
																	SUGP2	2	B;C		SERTAD2	2	B;C
																	SULF1	2	A;B		SFMBT2	2	B;C
																	SUSD1	2	A;B		SGCD	2	A;B
																	SVIL	2	A;B		SGK3	2	A;C
																	SWT1	2	A;B		SH3BGRL2	2	A;B
																	SYT7	2	A;C		SH3GL3	2	A;B
																	SYTL2	2	A;B		SHC3	2	B;C
																	TAF1D	2	A;B		SHROOM4	2	A;C
																	TAGLN3	2	A;C		SIK2	2	B;C
																	TAPT1-AS1	2	B;C		SIPA1L3	2	A;C
																	TBC1D9	2	A;C		SKIL	2	B;C
																	TBK1	2	A;B		SLAIN1	2	A;B
																	TDG	2	A;B		SLC16A9	2	A;C
																	TDO2	2	A;C		SLC1A1	2	A;B
																	TGFB2	2	A;B		SLC1A3	2	A;C
																	TLE4	2	A;B		SLC20A1	2	B;C
																	TMEFF2	2	A;C		SLC22A23	2	B;C
																	TMEM196	2	A;C		SLC25A25	2	B;C
																	TMEM30A	2	A;B		SLC25A37	2	A;C
																	TMOD1	2	A;C		SLC2A3	2	B;C
																	TMSB10	2	A;C		SLC4A10	2	A;B
																	TMTC2	2	B;C		SLC7A5	2	B;C
																	TNC	2	A;B		SLC8A2	2	A;B
																	TNFAIP2	2	A;B		SLC9A8	2	A;C
																	TNFRSF21	2	B;C		SLIT3	2	A;B
																	TOX	2	A;B		SMAD9	2	A;C
																	TPK1	2	B;C		SMAP2	2	B;C
																	TPST1	2	A;B		SMC5-AS1	2	A;C
																	TPTEP2-CSNK1E	2	A;B		SMOC1	2	A;B
																	TRHDE	2	A;C		SMPD3	2	A;B
																	TRIM73	2	A;B		SMURF1	2	B;C
																	TRMT11	2	B;C		SNED1	2	B;C
																	TRMT9B	2	A;C		SNX30	2	A;B
																	TRPM3	2	B;C		SORT1	2	A;B
																	TRPS1	2	A;B		SOX2	2	A;C
																	TSGA10	2	B;C		SPATA6	2	A;C
																	TTC39B	2	A;B		SPHKAP	2	A;B
																	TTC9B	2	A;C		SPOCK1	2	B;C
																	UBXN2A	2	A;B		SPOCK3	2	A;B
																	UCHL3	2	A;B		SPRED1	2	B;C
																	UGCG	2	A;B		SPRED2	2	B;C
																	UHRF2	2	A;B		SPRY2	2	B;C
																	ULK2	2	B;C		SREBF2	2	B;C
																	UNC5D	2	A;C		SRGAP2	2	B;C
																	UPP1	2	A;C		ST18	2	A;B
																	USP2-AS1	2	A;C		ST6GAL1	2	A;C
																	USP53	2	A;C		ST6GALNAC3	2	A;B
																	VIM	2	A;B		ST6GALNAC5	2	A;B
																	VIPR1	2	A;C		STIM2	2	A;C
																	VMP1	2	A;B		STK40	2	B;C
																	VWC2L	2	A;C		STOX2	2	A;B
																	WARS	2	A;B		STXBP5L	2	A;B
																	WLS	2	A;B		STXBP6	2	A;B
																	WWTR1	2	A;B		SUCLG2-AS1	2	A;C
																	XIAP	2	A;B		SUGCT	2	A;C
																	XPO5	2	A;B		SUSD4	2	A;B
																	XPOT	2	A;B		SV2B	2	A;B
																	YWHAH	2	A;C		SYN3	2	A;B
																	ZDHHC2	2	A;B		TAF8	2	A;C
																	ZEB1	2	A;B		TANC1	2	A;C
																	ZMAT4	2	A;C		TARBP1	2	A;B
																	ZNF138	2	B;C		TCERG1L	2	A;B
																	ZNF248	2	B;C		TCF4	2	A;C
																	ZNF385B	2	A;C		TDRD3	2	A;C
																	ZNF385D	2	A;B		TENT5A	2	A;C
																	ZNF586	2	A;B		TESPA1	2	A;B
																	ZNF697	2	A;C		TEX9	2	A;C
																	ZNF800	2	A;B		TFDP2	2	A;B
																	ZNF804B	2	A;C		TGFBR2	2	A;C
																	ZNF91	2	B;C		THSD4	2	A;B
																	ZNRF2	2	A;B		THSD7A	2	A;B
																					TIAM1	2	A;B
																					TIMP3	2	B;C
																					TIPARP	2	B;C
																					TLE1	2	A;C
																					TMEM123	2	A;C
																					TMEM132C	2	A;C
																					TMEM144	2	A;B
																					TMEM165	2	A;C
																					TMEM168	2	A;C
																					TMEM178A	2	A;B
																					TMEM241	2	A;B
																					TNFRSF19	2	A;C
																					TNFSF13B	2	A;C
																					TNRC18	2	A;B
																					TNRC6B	2	A;B
																					TNRC6C	2	A;B
																					TNS3	2	B;C
																					TOX2	2	A;C
																					TOX3	2	A;B
																					TPD52	2	A;B
																					TPM2	2	A;C
																					TPT1	2	B;C
																					TRA2B	2	B;C
																					TRAF3IP2-AS1	2	A;C
																					TRIM22	2	A;C
																					TRPC4	2	A;B
																					TRPC5	2	A;B
																					TSC22D2	2	B;C
																					TSNARE1	2	A;B
																					TSPYL2	2	A;B
																					TTC39C	2	A;B
																					TUB	2	A;B
																					TXNRD1	2	B;C
																					UACA	2	A;C
																					UAP1	2	B;C
																					UBAC2	2	A;B
																					UBC	2	B;C
																					UBE2E3	2	A;C
																					UFL1-AS1	2	A;C
																					UGT8	2	A;C
																					ULK4	2	A;B
																					UNC5C	2	A;B
																					UPP2	2	A;B
																					USP12	2	B;C
																					USP16	2	A;C
																					USP54	2	A;B
																					USP8	2	A;C
																					USP9X	2	B;C
																					VRK2	2	A;C
																					WASF1	2	A;B
																					WIPF3	2	A;B
																					WNK2	2	A;B
																					XKR4	2	B;C
																					YWHAQ	2	B;C
																					ZBTB16	2	A;B
																					ZBTB20	2	A;C
																					ZBTB20-AS1	2	A;C
																					ZBTB20-AS5	2	A;C
																					ZCCHC24	2	A;C
																					ZDHHC11B	2	A;B
																					ZFAND4	2	A;C
																					ZFAND5	2	B;C
																					ZFHX4	2	A;C
																					ZFP36L1	2	B;C
																					ZMAT1	2	A;C
																					ZNF184	2	A;B
																					ZNF189	2	A;B
																					ZNF280D	2	A;C
																					ZNF407	2	A;C
																					ZNF438	2	A;C
																					ZNF462	2	A;C
																					ZNF483	2	A;B
																					ZNF536	2	A;B
																					ZNF577	2	A;C
																					ZNF652	2	A;C
																					ZNF667	2	A;B
																					ZNF682	2	A;C
																					ZNF717	2	A;C
																					ZNF75D	2	A;C
																					ZNRF1	2	B;C
[truncated: 19 more columns]
